# Supplementary material for: Who is more susceptible to job stressors and resources? Sensory-processing sensitivity as a personal resource and vulnerability factor
Source: PLoS One. 2019 Nov 18;14(11):e0225103. doi: 10.1371/journal.pone.0225103 (PMC6860449; doi:10.1371/journal.pone.0225103)
Supplement: S1 Data — Data set, including raw data on the study measures, that was used to conduct the Confirmatory Factor Analyses and the Structural Equation Modelling analyses. (CSV) [file pone.0225103.s001.csv]

gender_male	occupationaltenure	education	sector_private	workload_1	workload_2	workload_3	emotionaldemands_1	emotionaldemands_2	emotionaldemands_3	taskautonomy_1	taskautonomy_2	taskautonomy_3	taskautonomy_4	socialsupport_1	socialsupport_2	socialsupport_3	socialsupport_4	emotionalexhaustion_1	emotionalexhaustion_2	emotionalexhaustion_3	emotionalexhaustion_4	emotionalexhaustion_5	SPS_2	SPS_3	SPS_4	SPS_5	SPS_6	SPS_7	SPS_8	SPS_9	SPS_10	SPS_12	SPS_13	SPS_14	SPS_15	SPS_16	SPS_17	SPS_18	SPS_19	SPS_20	SPS_21	SPS_22	SPS_24	SPS_26	SPS_27	helpingbehaviour_1	helpingbehaviour_2	helpingbehaviour_3	helpingbehaviour_4
0	29	5	0	3	4	3	4	4	4	4	4	3	4	5	5	4	3	2	2	2	2	2	5	5	5	5	5	5	5	5	5	5	5	5	5	5	5	5	5	5	5	5	5	5	5	3	5	4	5
0	12	5	1	5	4	5	5	3	4	2	4	2	1	4	4	5	2	7	7	6	6	7	5	5	4	5	5	5	5	5	5	5	4	5	3	4	4	4	5	5	5	5	4	5	4	5	5	5	2
0	23	4	1	3	4	4	3	2	3	4	4	2	3	2	3	2	3	4	2	2	4	4	4	4	4	4	4	5	5	5	5	5	5	4	5	5	5	3	3	5	4	5	5	5	5	5	2	3	4
0	17	5	0	3	4	4	3	4	4	5	3	2	4	5	3	3	3	2	4	3	5	4	5	5	5	5	3	4	5	5	5	5	3	5	5	5	5	5	5	5	4	5	5	5	5	3	3	1	4
1	11	2	1	3	3	2	1	1	3	5	4	1	2	5	5	4	3	1	1	1	1	3	5	5	3	4	5	5	5	4	5	1	3	5	3	5	5	3	4	5	5	5	5	5	5	4	5	5	5
0	14	5	0	3	3	5	4	4	4	4	4	4	4	4	4	4	4	5	4	1	4	4	4	5	4	4	5	4	4	5	5	4	4	5	3	4	5	3	4	4	4	3	3	5	5	3	4	3	3
0	21	5	0	4	5	4	3	2	3	2	3	2	2	2	1	2	4	6	7	5	7	6	4	5	4	4	5	4	3	5	4	4	5	5	3	5	5	4	4	5	4	3	4	5	5	1	3	4	3
0	40	2	1	4	4	3	5	3	5	3	3	2	4	4	4	5	3	5	2	3	7	5	5	4	3	4	4	4	5	5	5	4	4	4	4	4	5	1	4	4	5	5	4	4	1	4	3	5	3
1	12	4	1	2	2	4	5	4	4	4	4	3	4	4	4	4	4	6	4	2	5	6	5	4	4	5	3	5	5	3	5	5	4	5	5	5	4	1	4	5	2	5	2	5	5	4	1	2	3
1	32	5	1	4	4	3	4	4	4	4	4	2	3	3	4	5	4	3	4	2	4	3	4	4	4	2	5	4	4	4	5	4	3	5	4	5	4	3	4	4	3	5	4	4	3	4	2	4	3
1	39	4	1	3	3	3	1	3	2	4	5	3	4	3	5	5	5	1	5	1	2	1	4	5	5	4	5	4	5	4	5	4	3	5	3	5	5	3	4	4	4	3	4	1	5	4	3	3	3
1	4	3	1	4	4	3	3	2	3	4	4	2	3	4	4	4	3	3	2	3	4	4	4	5	3	5	3	4	5	3	5	5	4	5	4	5	5	2	4	4	4	5	5	5	3	4	3	3	4
0	23	4	1	4	3	4	3	4	5	4	4	3	4	4	5	5	5	4	2	2	4	3	4	4	3	3	5	3	5	5	5	5	4	4	5	3	5	5	3	4	2	5	3	4	2	5	2	4	5
0	10	4	1	2	2	2	3	3	3	5	5	3	3	5	4	5	5	4	4	1	3	2	5	5	3	3	3	4	3	5	4	5	5	5	5	5	5	5	5	4	5	5	5	5	1	3	2	3	3
0	9	4	1	3	3	5	2	2	3	4	4	1	4	5	5	5	5	4	2	1	1	6	5	5	4	4	3	5	5	5	2	5	4	5	5	5	5	5	5	5	5	4	3	2	4	4	1	4	3
0	9	4	1	3	3	3	3	2	3	4	4	3	3	4	3	3	4	2	2	2	3	2	5	5	2	2	5	3	4	4	4	5	3	4	3	4	5	3	4	5	4	4	5	4	5	4	3	3	4
0	13	4	1	4	4	4	4	3	3	4	4	3	4	3	4	3	4	5	6	3	4	6	5	5	4	4	5	2	5	4	5	5	4	5	3	4	3	4	2	4	3	4	3	5	2	4	2	3	4
0	28	5	1	2	2	2	1	1	2	5	5	2	4	4	3	5	4	1	2	1	1	2	4	4	3	2	3	4	3	5	4	5	5	5	3	5	5	5	5	4	3	4	4	5	5	3	3	2	3
0	36	3	0	4	4	5	3	3	4	3	3	2	2	3	3	2	1	4	3	2	3	4	5	3	1	2	5	3	3	4	5	5	4	5	5	5	5	3	3	4	4	4	5	4	5	5	3	4	4
0	3	4	1	4	3	3	4	3	3	5	3	3	3	5	5	5	5	5	5	5	5	3	4	5	4	5	2	5	4	5	4	4	5	5	2	4	5	5	5	5	5	2	4	5	5	3	3	4	4
0	20	4	1	4	3	4	4	4	4	4	4	2	4	4	4	4	4	4	4	2	6	5	5	5	3	5	3	5	5	5	1	5	2	4	4	4	5	5	4	5	5	4	3	5	5	4	2	4	3
0	36	4	1	3	4	4	4	4	4	4	4	4	4	4	3	4	3	2	2	3	3	4	4	4	3	2	3	3	4	5	5	5	4	4	4	4	5	4	5	4	4	4	4	4	5	3	2	3	3
0	30	4	1	4	4	4	3	3	3	3	2	1	2	4	3	1	2	3	4	3	3	3	4	4	5	4	3	4	5	4	5	5	3	3	3	3	5	3	3	2	4	5	3	3	5	3	2	4	4
0	10	4	1	3	5	4	4	4	3	3	4	2	3	5	4	3	1	2	3	2	1	3	4	4	4	2	2	4	5	4	5	4	5	4	3	5	4	3	4	5	5	4	4	3	4	3	1	3	3
0	7	5	1	4	4	4	3	4	4	4	3	2	4	4	4	4	4	4	2	2	4	3	4	4	4	1	4	2	4	5	5	5	4	4	2	4	5	2	3	5	4	5	2	4	2	4	3	4	4
0	22	4	1	4	4	3	5	4	4	3	3	2	2	2	3	2	2	2	6	3	4	4	5	5	2	3	2	4	5	5	5	5	3	4	3	4	5	5	5	1	2	4	5	5	5	5	1	4	4
0	22	4	0	2	3	2	5	4	4	4	2	3	4	3	1	4	5	2	3	2	2	2	4	4	4	4	4	3	4	4	4	4	3	5	3	4	2	2	4	4	4	4	5	5	5	1	2	1	1
0	7	4	1	3	4	4	3	3	3	5	5	4	4	5	5	5	5	1	1	1	2	2	5	4	2	4	2	4	5	5	5	5	4	4	4	4	5	2	4	4	4	3	3	5	4	4	2	2	4
0	36	1	0	3	3	3	4	3	3	4	3	3	3	1	2	3	3	3	5	6	7	6	2	2	4	4	2	4	4	5	4	5	2	5	4	5	2	2	4	4	4	5	4	4	4	2	1	1	1
1	39	3	1	4	4	3	3	2	2	4	3	2	3	4	3	1	3	2	2	1	2	1	4	5	3	3	4	3	3	5	5	5	2	4	3	4	4	1	4	5	3	4	4	3	4	5	3	4	3
1	2	5	1	5	5	5	5	4	3	3	3	2	2	4	1	5	1	6	5	4	3	4	5	4	2	1	5	5	5	3	5	5	3	1	3	4	5	1	1	3	3	3	3	4	4	4	3	4	3
0	6	4	1	3	4	5	4	4	4	3	4	5	4	5	4	3	3	4	3	1	5	3	4	4	3	2	3	3	4	5	4	4	3	5	3	5	5	4	4	4	4	5	4	4	4	4	3	3	4
1	21	4	1	4	4	4	2	1	1	4	4	3	3	5	4	4	5	6	3	3	6	4	3	3	3	4	4	4	4	5	4	3	3	5	3	5	4	4	4	4	4	4	4	3	4	3	3	3	4
0	18	3	1	3	3	3	4	4	4	4	4	2	4	5	3	5	4	4	1	2	2	1	4	2	5	4	3	2	5	4	5	5	4	5	5	4	5	5	4	3	4	4	5	5	4	4	3	4	4
1	22	4	1	4	3	3	2	3	3	4	5	3	3	3	4	2	4	2	2	2	3	6	5	4	4	1	5	4	2	4	4	4	1	5	4	5	5	1	4	4	4	4	5	4	4	5	4	4	5
0	37	4	1	4	3	3	3	3	3	5	4	4	4	4	4	5	5	4	3	3	2	7	4	5	4	3	4	3	4	4	4	5	4	4	3	4	4	4	3	3	4	4	3	3	5	4	3	4	3
0	8	5	0	2	3	2	4	4	4	5	5	5	5	4	4	4	4	1	1	1	1	1	5	4	2	2	2	4	5	5	5	5	3	4	3	4	4	2	3	4	4	4	3	2	4	3	4	4	4
0	7	5	1	3	3	1	2	3	3	4	5	3	4	5	4	5	5	2	4	1	3	6	4	5	5	3	5	4	3	5	3	4	4	4	4	3	5	1	3	4	2	2	4	5	5	5	2	3	4
1	9	4	1	4	4	4	3	2	3	1	2	1	3	4	2	5	3	3	5	4	1	3	5	5	5	3	2	2	5	5	5	5	3	4	5	4	4	1	3	5	3	4	2	4	5	4	3	4	4
0	3	5	1	3	2	2	4	4	4	4	4	2	3	5	4	4	3	6	4	4	5	6	5	4	4	3	5	3	4	3	4	5	3	3	4	4	4	3	3	5	4	4	3	4	4	4	1	5	4
1	25	3	1	2	3	2	2	2	1	5	5	1	5	5	4	2	3	2	1	2	2	2	3	3	5	2	4	3	3	4	3	5	5	4	3	4	4	3	4	4	4	4	4	5	5	3	2	3	3
0	7	5	1	5	5	5	4	4	4	3	2	3	2	5	3	4	2	7	7	7	3	5	3	4	4	3	4	3	3	5	4	5	5	2	3	5	5	3	4	3	3	4	3	4	4	4	3	4	4
0	28	4	1	4	4	5	4	4	3	2	4	3	3	4	4	1	1	7	3	2	7	3	5	4	4	5	2	4	4	4	4	5	4	5	4	4	5	3	4	4	4	4	4	4	4	3	3	3	4
0	5	5	1	3	3	3	3	3	3	4	3	3	3	4	3	4	3	6	3	3	3	4	4	4	3	2	3	4	5	4	4	3	4	4	3	4	4	3	3	4	4	4	4	4	5	4	2	4	4
0	15	4	1	4	3	3	4	4	4	4	3	4	4	4	3	2	3	6	5	5	7	7	5	4	4	4	3	3	5	3	5	5	3	4	4	3	5	2	4	4	5	3	5	5	4	4	1	5	4
1	32	5	1	5	5	5	3	4	4	4	2	4	4	4	4	4	3	6	6	7	6	6	4	4	4	4	1	4	4	5	5	4	5	4	3	4	5	5	4	4	4	4	4	4	3	5	4	4	4
0	29	4	1	3	4	4	4	4	4	2	4	2	3	5	5	5	5	4	3	2	3	2	3	5	3	4	3	4	4	4	2	5	4	5	3	5	4	3	5	4	4	3	4	5	5	4	3	4	2
0	10	4	1	3	3	3	3	3	3	3	4	2	3	4	4	5	5	3	3	3	3	2	4	5	5	2	2	2	4	5	4	4	5	4	2	2	4	4	4	5	4	5	4	4	5	3	1	3	2
0	4	4	0	5	5	5	4	3	3	4	3	2	2	3	3	3	2	4	3	4	4	5	4	5	5	4	3	3	3	4	4	5	4	5	4	5	4	4	4	4	3	4	3	4	4	4	3	3	4
0	15	5	1	3	4	3	3	3	4	5	5	3	4	5	4	5	4	3	2	1	3	3	5	5	3	4	4	1	5	5	4	5	4	5	3	2	4	4	4	5	3	4	1	4	5	4	2	3	3
1	10	5	1	3	4	4	2	3	3	4	4	2	4	4	3	4	5	2	1	1	1	6	3	4	2	1	1	3	5	5	5	5	2	5	2	4	4	1	3	5	4	5	4	3	2	4	3	2	3
1	18	4	1	3	3	3	4	4	3	3	2	1	2	2	4	3	3	5	6	5	6	5	5	5	5	5	3	3	4	4	3	4	4	5	4	4	4	2	5	4	4	4	5	5	3	4	2	2	3
0	30	3	1	4	4	3	4	4	4	4	4	3	4	5	5	5	5	3	1	3	3	1	4	5	4	1	5	1	5	4	5	5	2	5	4	4	4	4	2	4	1	4	4	3	2	5	3	4	4
0	25	4	0	1	1	1	1	1	1	4	4	4	4	4	4	4	4	2	2	1	1	1	5	3	2	1	5	4	3	4	4	4	3	4	4	4	4	3	3	3	4	4	4	4	3	4	4	4	4
0	7	4	1	3	4	3	3	3	3	5	5	3	3	5	5	5	4	2	2	2	1	2	4	4	4	2	4	3	4	4	4	4	4	4	4	4	4	4	3	4	3	4	4	4	3	4	3	4	4
1	37	1	1	4	5	4	3	2	3	5	5	5	5	4	4	4	4	2	3	3	3	4	4	2	1	2	5	5	4	5	4	4	5	3	4	3	4	3	2	2	2	3	3	3	3	4	4	5	4
0	1	4	0	4	5	5	3	3	3	3	2	2	4	4	3	4	4	6	3	5	4	5	5	4	4	4	4	5	4	4	3	3	3	5	3	5	5	1	5	3	4	4	3	4	1	3	4	2	2
1	40	3	1	4	4	3	5	5	5	5	5	3	5	5	5	5	5	6	6	6	6	7	5	4	1	3	3	3	5	1	5	5	5	5	1	3	3	5	5	5	5	5	5	3	5	5	5	5	5
0	26	3	0	5	5	5	5	4	3	1	1	1	1	1	1	2	3	7	6	7	7	6	5	3	3	5	5	5	3	3	3	5	3	5	3	5	5	1	3	3	3	3	3	5	3	5	3	1	1
0	35	4	1	4	3	3	3	3	2	4	5	4	4	5	3	1	1	4	1	2	2	2	3	4	3	2	3	4	4	4	5	4	4	4	3	4	5	2	4	4	2	4	2	4	4	4	3	3	4
0	36	3	0	4	4	4	3	3	3	3	3	3	2	3	2	2	1	5	5	5	6	6	5	2	1	3	3	1	3	5	5	5	5	5	5	4	5	3	3	4	4	5	4	5	5	5	2	5	4
0	19	4	1	3	2	3	4	3	3	4	4	2	2	4	4	4	4	4	4	3	3	3	4	4	3	1	5	3	3	4	4	5	3	4	3	4	5	5	3	3	3	4	4	3	3	5	3	4	5
1	1	5	1	2	3	2	2	2	1	4	2	2	2	4	3	4	4	3	3	2	3	5	5	2	4	4	5	2	5	3	5	4	2	3	2	2	4	1	4	4	4	5	4	4	4	4	4	4	4
0	6	5	0	4	3	2	3	3	4	5	4	5	5	4	4	3	3	2	2	2	2	2	4	4	2	2	3	4	4	4	5	5	2	4	4	4	4	4	4	4	2	4	4	2	4	3	4	3	3
1	14	4	0	4	4	3	3	3	2	2	3	2	2	4	4	3	2	4	2	3	3	6	4	4	1	4	3	4	4	4	4	5	3	5	5	5	5	4	5	3	5	3	5	3	3	3	3	4	4
0	8	4	1	4	4	4	3	3	3	4	4	2	4	5	5	5	5	4	4	3	2	5	4	4	3	4	2	4	5	4	4	3	4	4	4	4	4	3	4	3	4	4	5	4	5	5	3	3	3
0	25	4	1	4	4	3	5	4	3	4	4	3	3	2	2	2	1	6	6	5	1	5	4	4	2	4	4	4	3	3	3	5	5	4	2	4	5	5	5	4	2	4	4	5	5	4	1	3	4
0	34	3	1	4	4	4	4	3	3	3	3	3	4	5	4	5	4	4	4	4	4	4	3	4	2	2	5	4	5	2	3	5	3	4	4	4	4	3	3	5	3	4	3	4	2	4	3	4	4
0	20	3	1	3	2	3	3	3	3	4	4	3	4	5	4	5	4	5	4	4	4	4	4	3	3	4	4	4	3	5	5	4	3	4	4	1	5	5	2	1	3	5	5	2	2	5	2	4	3
0	31	3	0	4	5	5	4	4	3	5	4	2	2	5	5	3	4	3	1	2	5	5	5	3	4	4	2	3	4	3	4	5	3	5	5	4	5	5	4	4	4	5	5	5	4	4	3	3	4
0	23	4	1	4	5	5	4	4	4	5	4	2	4	5	4	4	3	3	2	2	2	2	5	4	2	1	5	2	4	4	4	5	5	5	4	3	4	5	3	4	4	3	4	4	1	4	3	4	4
0	31	4	0	4	4	4	3	3	4	3	4	3	3	3	3	1	2	4	3	1	4	4	5	4	2	4	3	4	4	4	5	5	2	5	4	4	5	3	3	2	3	4	4	2	3	3	4	3	4
0	23	5	0	3	2	3	3	4	4	5	5	4	4	4	5	3	4	3	3	2	2	3	5	4	5	3	4	3	5	4	4	3	3	3	3	3	4	2	4	3	4	4	3	4	4	4	4	3	3
0	25	4	0	4	3	3	3	3	3	4	5	2	2	5	5	1	1	4	4	4	4	3	5	4	2	1	2	2	5	5	5	5	2	4	5	4	4	5	4	2	2	5	5	2	5	5	4	4	5
0	12	3	0	3	3	3	3	3	4	4	5	3	4	4	5	4	4	3	3	3	2	2	4	4	3	2	3	4	4	4	4	4	4	4	4	2	4	4	3	4	4	4	3	3	4	4	2	4	4
0	15	5	1	4	5	4	3	3	4	3	3	2	3	5	5	5	5	5	4	3	4	2	3	3	2	2	5	4	3	3	5	4	2	4	5	5	5	5	4	4	4	3	3	4	3	2	4	3	3
0	26	3	0	4	4	4	5	4	4	4	3	2	2	3	3	4	3	6	6	6	7	6	4	4	2	4	4	2	3	4	5	4	3	5	4	5	4	5	4	3	3	4	4	4	5	4	3	3	2
0	11	4	1	4	4	5	4	4	3	5	4	3	4	4	3	5	5	7	2	3	7	1	4	3	2	2	4	3	4	3	4	5	4	5	4	4	5	3	3	4	5	3	3	5	3	5	3	4	5
1	32	5	1	3	4	4	3	4	3	4	4	3	3	4	4	4	4	7	6	5	7	6	3	4	2	1	4	2	3	5	5	5	3	5	4	4	4	5	3	4	2	4	3	3	2	5	3	4	4
0	10	4	0	4	3	3	1	2	2	4	5	4	4	4	3	5	3	4	3	3	3	4	4	4	4	2	3	4	4	5	4	4	4	4	3	2	4	2	4	3	2	4	2	2	4	4	3	4	4
0	38	4	1	3	3	4	3	2	4	5	4	2	4	4	4	4	4	2	3	2	3	3	4	4	3	3	2	4	4	3	5	4	4	4	4	4	5	1	3	4	3	4	4	4	4	4	2	3	4
0	7	4	0	5	5	5	4	4	4	4	4	2	4	4	3	4	4	6	7	4	6	6	4	4	2	5	3	4	3	5	5	3	4	5	5	5	5	1	4	5	2	4	3	2	1	4	4	4	3
0	21	5	1	3	3	3	4	3	2	1	2	4	1	5	4	5	4	2	7	1	3	2	5	2	2	3	5	3	4	4	4	5	5	3	5	2	4	3	3	2	4	4	2	2	4	5	4	4	4
0	30	5	1	3	5	5	5	4	3	3	1	2	3	4	2	1	1	7	4	5	3	6	3	4	4	4	2	4	2	5	3	5	5	2	1	4	5	4	3	4	4	5	2	3	4	3	2	3	2
1	22	4	0	4	4	4	4	3	3	4	4	2	3	3	3	2	2	3	1	1	2	2	3	2	4	4	3	3	5	4	4	4	3	4	4	5	4	3	3	3	3	4	4	3	3	3	3	1	2
0	44	3	0	3	5	4	3	4	3	4	3	3	3	3	3	3	2	2	7	3	3	6	4	3	3	3	3	4	2	4	4	4	3	4	4	5	4	4	4	4	4	4	5	4	3	3	2	2	3
1	9	4	1	2	3	2	3	3	3	1	3	3	4	5	4	5	5	3	2	2	2	2	3	4	4	2	2	2	5	4	5	4	4	4	4	4	4	2	2	4	4	4	3	3	4	4	3	3	3
0	16	4	1	4	3	3	2	1	1	5	5	4	4	3	4	2	4	3	2	1	2	1	4	4	4	1	4	4	4	4	3	4	4	3	3	3	5	4	2	4	2	4	4	3	1	5	2	4	4
0	5	5	1	5	5	5	4	4	4	2	3	1	2	5	3	3	3	4	4	4	4	3	4	4	3	4	2	1	5	4	5	5	3	4	4	4	4	2	4	3	3	5	3	4	5	3	4	3	4
0	35	4	0	3	3	3	3	3	3	5	5	2	5	4	4	4	4	3	6	2	4	4	4	2	4	2	3	4	3	4	4	4	4	4	3	4	4	5	4	3	4	4	4	4	2	3	3	3	3
0	4	5	1	3	2	3	2	3	3	4	4	1	4	5	4	5	4	2	2	1	1	1	5	3	4	2	4	3	4	4	4	3	4	4	4	4	4	5	2	4	3	4	3	2	4	4	3	2	3
0	30	4	1	2	3	3	3	3	4	4	4	4	4	4	5	5	5	1	1	1	1	1	2	1	1	1	1	5	4	5	5	5	4	4	4	3	5	3	4	1	1	5	5	1	4	5	3	4	4
0	20	4	0	3	3	3	3	3	3	4	4	2	4	5	3	4	3	4	5	2	3	4	4	4	5	2	3	2	4	4	5	3	4	5	3	4	4	4	2	3	5	4	4	2	3	2	5	2	4
0	7	3	1	3	3	3	3	2	2	3	3	2	2	3	1	1	1	6	5	6	6	7	4	4	5	4	3	3	3	3	5	4	3	4	3	4	5	2	3	4	3	4	3	4	5	3	2	3	4
1	21	4	1	5	5	4	3	3	2	3	3	3	4	1	2	3	2	4	5	4	5	5	2	3	4	3	4	4	2	5	3	3	4	4	3	4	4	4	3	5	4	3	4	4	2	2	2	4	4
0	18	4	1	3	3	3	4	3	4	3	3	1	3	4	4	5	4	5	4	4	5	3	3	4	5	3	3	3	3	4	3	3	5	5	3	5	4	1	4	5	4	4	4	5	1	5	3	4	4
0	22	4	1	2	3	3	4	2	4	5	5	5	5	5	3	4	4	2	2	1	2	2	5	5	5	2	3	3	3	4	5	4	4	2	2	3	5	4	2	5	3	4	4	2	2	4	3	4	3
0	10	5	0	3	4	4	4	3	3	3	3	4	4	5	3	4	3	4	5	1	4	4	3	4	4	2	3	3	4	4	5	4	3	4	3	4	5	1	3	4	3	3	3	4	2	2	3	2	1
0	21	4	1	2	2	3	3	3	2	5	4	3	5	4	4	4	5	1	2	1	2	1	4	4	3	1	3	4	4	4	4	4	2	4	4	4	4	4	3	4	4	3	2	4	3	4	2	2	3
0	4	4	1	4	4	3	4	3	3	4	4	3	3	4	3	4	3	4	3	2	2	2	4	4	4	3	1	4	4	4	3	5	4	4	5	4	4	3	3	4	3	4	3	4	4	4	2	4	4
0	24	4	1	4	5	5	3	3	3	4	4	3	4	4	4	1	2	5	4	3	5	6	5	4	4	2	3	2	4	4	4	4	2	5	3	4	4	2	2	4	5	4	2	4	4	5	2	3	3
0	6	4	1	4	4	3	3	1	3	5	4	4	4	4	5	4	4	2	2	1	1	2	4	4	4	2	3	2	4	4	4	3	2	5	4	4	5	1	3	5	5	3	5	4	5	4	2	3	3
0	12	5	0	4	4	4	5	4	4	3	3	1	2	2	2	2	2	6	5	6	6	6	5	4	3	5	1	4	4	4	4	4	3	4	3	4	5	3	3	3	4	4	3	5	5	1	3	1	3
0	32	5	0	2	2	1	3	3	3	4	2	3	2	1	2	1	1	2	3	1	2	2	1	2	2	2	4	3	3	5	3	5	5	3	3	4	4	1	1	4	2	3	3	3	5	3	5	3	3
0	29	4	1	5	4	4	3	4	3	4	3	2	3	5	4	4	4	3	3	2	3	2	4	4	2	1	4	2	4	4	4	5	3	4	5	3	4	4	3	2	2	4	4	4	4	5	2	4	3
1	24	4	1	4	3	2	4	3	3	5	4	4	3	4	5	2	2	4	4	2	4	2	4	5	4	2	3	3	5	1	5	4	4	4	4	4	5	2	3	4	2	5	3	3	4	4	1	4	4
0	15	4	0	3	4	4	3	3	4	5	5	4	5	4	3	5	5	2	2	2	2	2	4	4	3	2	4	2	4	4	4	4	2	3	4	4	4	2	2	3	4	4	3	4	4	4	4	3	4
0	20	4	0	2	4	5	4	4	4	2	3	3	4	5	5	4	5	3	3	4	4	5	4	4	2	2	4	1	5	2	5	3	3	5	3	3	5	5	1	5	4	5	3	5	5	2	4	4	4
1	12	3	1	2	1	1	1	1	1	5	5	3	5	5	5	5	5	2	2	1	3	3	3	3	3	3	1	3	5	3	5	5	4	5	3	5	5	1	3	3	3	3	3	5	5	1	4	4	4
0	1	5	1	1	2	2	5	3	3	5	5	4	4	3	3	3	4	4	4	4	1	3	5	5	2	4	1	3	3	4	4	5	3	4	4	2	5	3	4	4	4	5	5	4	5	5	3	3	2
0	3	4	0	5	5	4	3	3	3	3	4	3	4	3	3	4	4	5	3	2	4	4	4	4	3	4	4	3	3	4	4	4	4	4	3	3	4	2	3	4	3	2	4	5	4	4	1	3	2
0	2	4	1	3	3	3	3	3	4	5	5	3	5	5	4	5	5	2	2	1	1	6	5	3	4	1	3	4	4	4	3	4	2	5	4	4	4	3	3	5	2	4	1	2	5	4	3	3	4
1	31	3	1	3	4	3	2	1	1	5	5	5	4	4	4	4	5	1	7	7	1	1	3	3	3	1	3	3	3	5	5	3	3	3	3	3	5	3	4	3	4	4	3	4	4	4	3	4	4
0	17	4	1	4	3	3	3	4	2	5	4	2	3	4	4	5	3	4	4	1	3	3	5	3	4	2	1	4	4	4	4	4	4	5	4	4	4	5	4	3	4	4	4	4	2	4	3	3	4
1	22	3	1	2	2	3	2	2	2	4	4	3	2	3	3	3	4	2	2	2	3	1	3	4	2	4	4	4	4	4	4	3	2	4	2	4	4	2	4	4	2	3	4	4	2	3	3	3	2
1	10	4	0	4	4	4	3	3	3	4	4	3	4	5	4	4	4	6	4	4	6	3	4	4	4	5	2	3	3	5	4	4	2	3	3	4	5	1	2	4	5	4	4	3	3	3	5	3	2
0	17	5	1	4	5	4	4	4	4	3	3	2	3	5	5	3	3	3	2	2	1	3	4	4	4	2	2	4	3	4	4	5	4	4	4	4	5	4	4	4	4	2	4	3	3	4	5	5	5
0	10	4	1	3	3	3	3	3	3	4	4	2	3	4	4	4	4	2	3	3	2	3	4	4	4	2	4	2	4	2	4	4	4	4	4	5	5	5	4	4	3	3	4	5	5	4	2	2	3
0	25	4	1	3	3	3	4	3	3	4	4	3	4	3	2	1	2	4	4	2	5	1	4	4	3	2	3	4	3	4	3	4	3	4	3	4	4	3	4	4	4	3	3	4	4	4	2	3	4
0	25	3	0	3	3	2	4	3	4	5	5	5	5	2	3	5	4	5	3	3	3	3	4	3	5	5	4	3	4	2	4	5	3	4	5	1	5	3	3	1	5	5	5	1	3	3	1	3	3
1	0	4	1	4	3	4	4	2	3	4	4	4	4	4	4	3	4	4	7	5	7	7	4	2	2	5	5	3	3	4	3	3	4	5	2	3	5	5	4	5	3	3	3	4	5	3	2	4	4
0	40	4	1	3	3	3	3	2	3	4	4	3	4	4	4	4	4	5	3	3	3	3	3	3	3	3	4	2	4	3	3	4	5	4	3	3	4	2	2	4	4	5	2	4	4	4	2	3	4
0	35	4	0	3	3	3	3	3	3	4	4	4	4	3	3	3	3	2	3	2	3	2	4	4	4	3	3	3	3	4	3	4	5	4	3	3	4	5	4	4	4	3	4	4	4	2	4	2	3
0	12	5	0	4	5	4	4	3	4	4	4	4	4	5	4	1	1	6	3	4	5	5	3	3	4	4	3	3	4	4	3	5	3	4	3	3	4	4	3	5	3	3	4	3	3	3	4	1	3
0	13	4	1	4	5	4	4	3	2	5	5	1	5	5	5	4	4	2	4	2	2	1	5	4	3	2	2	2	5	4	5	5	4	4	3	4	4	1	2	3	4	3	2	1	5	5	3	2	5
0	18	4	0	3	4	4	3	4	3	3	3	1	2	3	3	2	2	6	7	6	4	6	5	3	3	2	2	3	5	3	5	5	3	3	5	3	5	5	2	4	1	5	3	3	3	3	2	3	3
0	28	4	1	4	3	4	2	4	2	3	3	3	2	5	5	3	4	6	5	1	6	2	3	3	4	5	4	1	4	4	3	5	3	5	4	5	4	1	4	4	3	3	4	4	3	4	3	2	3
0	30	4	1	4	3	4	4	4	4	3	4	2	4	5	4	3	2	2	2	1	2	2	4	2	4	2	2	4	3	4	5	4	3	4	2	4	4	4	3	4	3	4	2	3	3	4	3	3	3
0	34	4	1	4	3	2	4	2	2	4	5	3	4	5	5	4	5	7	6	2	5	1	5	4	2	2	3	4	4	4	4	5	3	4	3	4	5	5	4	2	3	2	3	2	4	3	2	3	1
0	13	4	1	3	3	3	4	5	5	2	2	2	2	2	2	2	1	4	3	4	5	4	2	3	1	4	3	4	3	4	3	4	3	4	3	4	4	4	3	3	3	5	4	3	3	3	3	4	4
1	9	3	1	4	4	4	2	1	2	1	2	2	1	4	3	3	2	3	3	2	3	4	4	4	2	4	4	3	4	2	4	4	2	4	4	4	4	2	4	4	3	4	4	4	4	3	3	3	4
0	14	3	0	3	4	3	4	4	4	4	4	3	3	4	3	3	4	4	2	4	2	3	4	4	4	5	4	1	4	4	4	3	4	4	3	4	4	1	3	4	4	3	3	4	5	3	4	4	4
0	25	4	0	5	5	4	5	4	5	3	3	1	4	5	5	3	2	2	1	2	2	2	4	1	1	4	3	3	4	4	4	5	3	4	4	4	5	5	4	1	4	4	2	4	5	4	3	5	5
0	30	2	1	2	2	1	2	2	3	2	3	1	2	3	3	5	5	2	2	2	3	3	4	5	3	4	2	2	4	3	5	4	5	4	4	4	5	3	4	3	3	4	4	3	5	5	5	4	3
0	14	3	1	4	4	4	1	1	1	4	5	2	3	5	5	4	4	5	2	3	4	5	4	4	4	2	4	2	3	4	3	3	4	5	1	5	5	2	2	5	2	4	2	4	4	4	3	3	3
0	23	3	1	4	4	3	4	4	4	4	4	1	3	3	2	2	2	7	7	7	7	7	3	3	3	4	2	4	3	4	4	4	3	4	4	4	5	3	4	4	3	4	4	3	3	4	3	4	3
0	22	4	1	4	4	4	3	3	4	4	5	4	5	5	4	3	3	3	2	1	2	2	4	3	2	4	2	2	3	4	4	5	4	4	3	4	5	3	3	5	3	4	4	5	4	4	1	2	4
0	42	4	1	4	4	4	3	4	3	4	4	2	2	1	3	4	4	6	6	5	5	6	3	3	3	4	4	3	4	5	1	3	4	5	2	4	5	3	4	4	3	3	3	4	4	3	1	2	1
0	30	4	0	4	4	4	3	3	3	2	3	1	1	4	2	5	4	4	4	2	4	4	4	4	2	1	2	2	4	3	4	5	3	4	3	4	5	1	3	4	3	5	3	4	5	4	3	3	3
0	29	4	1	3	3	2	3	3	3	4	4	2	3	4	3	4	3	3	2	1	2	2	5	4	2	1	4	5	3	4	2	5	2	3	3	4	5	2	2	2	3	2	3	4	4	3	2	1	3
1	5	4	1	3	3	3	4	4	3	3	4	3	3	4	4	4	4	2	2	2	2	1	4	4	3	3	4	3	4	3	4	4	2	3	4	3	3	3	3	3	3	4	3	3	4	3	3	3	3
0	26	4	1	3	4	4	3	3	3	4	5	2	2	5	3	5	4	3	2	2	2	2	4	4	4	4	2	2	4	4	4	5	3	4	4	4	4	4	3	2	4	4	4	4	2	1	3	3	3
0	33	4	0	4	4	4	4	3	3	4	4	1	4	3	2	4	3	5	7	6	5	4	4	4	4	4	3	2	3	3	4	5	4	4	4	4	5	4	3	4	4	3	4	4	4	3	4	3	3
0	9	3	0	4	4	4	2	1	2	4	4	1	3	5	5	5	5	2	1	2	2	2	4	3	2	4	2	2	3	4	4	5	4	5	2	5	5	1	4	4	4	4	2	4	4	4	3	4	3
0	35	4	0	4	5	3	4	3	3	2	4	1	4	4	4	3	2	4	5	4	6	6	3	3	2	4	2	2	2	4	4	5	3	5	5	4	5	4	3	5	3	5	3	4	5	3	4	2	2
0	2	4	1	3	3	3	3	3	3	4	4	4	4	5	4	5	5	3	4	3	2	3	3	2	2	3	4	3	4	4	2	4	3	4	2	4	4	2	4	4	3	4	4	4	2	2	3	1	1
1	5	4	1	3	3	3	2	3	3	4	2	3	4	4	4	3	4	3	3	3	4	6	4	4	2	3	3	2	4	4	4	4	3	4	3	4	4	3	4	4	4	3	4	4	3	3	3	3	3
0	11	4	1	4	4	3	4	4	3	5	4	1	4	3	2	4	3	6	4	4	4	5	4	4	4	2	2	2	4	3	4	4	4	4	4	4	4	2	4	5	4	4	3	4	4	3	2	2	3
1	10	4	1	3	4	4	4	4	4	4	2	2	4	4	3	4	3	5	5	4	5	5	4	4	4	4	4	3	4	3	2	2	2	5	4	4	4	2	4	4	4	4	4	5	4	5	1	4	4
0	37	4	1	4	3	3	3	3	3	3	5	3	5	5	4	4	4	2	1	1	1	1	4	4	4	1	2	2	4	4	4	5	2	4	4	4	5	4	4	3	4	4	3	2	4	5	3	2	5
0	23	4	1	3	4	4	4	4	3	4	4	4	4	4	4	2	3	2	1	1	3	2	4	4	2	3	2	2	4	4	4	4	2	4	4	4	5	2	4	4	4	5	4	2	4	4	3	3	3
0	13	4	0	5	5	5	3	3	4	5	5	4	4	5	5	5	4	6	5	4	6	3	4	4	2	2	1	4	3	3	3	5	4	5	4	4	5	4	3	4	4	4	4	4	4	4	5	5	5
1	15	4	1	3	3	2	2	1	2	5	4	2	3	5	4	4	4	4	4	4	4	4	5	4	3	3	2	2	4	4	5	3	3	3	4	4	4	1	3	4	2	5	4	3	4	4	3	4	4
0	37	4	0	3	3	3	4	4	4	4	5	5	4	4	4	5	5	2	2	2	2	2	4	4	3	3	1	4	4	4	4	4	4	4	4	3	4	4	3	2	4	4	2	3	4	3	4	3	4
0	36	3	1	3	3	3	2	2	3	5	5	2	2	3	5	4	4	4	4	3	3	3	4	4	2	3	3	2	3	4	3	5	4	4	4	4	5	3	3	4	4	3	5	4	3	4	3	4	3
0	26	5	0	3	3	3	3	3	4	5	5	2	3	4	4	3	3	4	4	2	5	4	3	3	3	4	2	3	4	4	4	4	3	5	3	4	4	5	3	3	4	4	2	2	4	3	4	3	3
0	8	5	0	3	2	2	1	4	3	4	4	4	3	4	4	4	4	2	1	3	1	3	5	4	4	4	1	4	5	5	4	3	1	4	5	2	4	4	4	2	3	3	4	4	4	4	3	4	4
0	37	4	0	3	3	3	5	3	3	5	4	3	5	5	3	5	2	4	3	2	4	3	3	2	2	4	4	3	3	3	4	4	3	4	3	4	4	3	3	4	3	4	4	2	4	3	3	4	4
0	15	4	0	5	4	4	1	1	1	4	4	4	4	5	5	5	4	1	4	1	4	4	4	3	3	4	2	2	3	4	4	4	4	5	3	4	4	2	3	4	4	3	4	5	5	4	3	1	1
1	46	4	1	4	3	4	3	3	3	4	4	4	4	4	3	4	4	2	4	2	2	2	4	5	2	2	2	1	5	2	5	5	2	2	4	5	4	3	2	4	3	5	3	5	5	3	2	2	3
0	30	4	1	3	3	3	3	2	2	3	3	2	3	4	4	3	3	5	1	3	3	2	3	4	1	2	4	4	3	4	1	4	3	4	4	4	5	4	4	3	4	3	3	5	4	4	3	3	4
1	26	5	1	3	4	5	4	4	4	3	3	2	2	3	3	4	2	3	3	4	4	2	4	4	2	1	2	3	4	4	4	5	2	4	3	4	4	2	2	2	3	4	4	3	2	2	5	4	4
0	24	4	1	3	3	3	3	3	3	3	3	2	2	4	4	4	3	4	4	3	2	3	4	4	2	1	1	2	4	4	5	4	4	4	4	5	5	4	2	2	4	5	4	3	2	3	2	4	4
0	27	4	0	4	4	4	4	4	4	3	4	4	4	4	3	2	3	4	5	1	6	2	5	4	3	2	2	4	4	4	3	4	4	4	2	4	4	1	4	1	4	3	4	2	4	2	4	3	2
0	13	3	1	3	3	3	2	2	2	5	4	2	4	3	2	4	1	3	2	2	2	4	4	2	4	2	1	4	4	4	4	4	4	4	4	4	4	2	3	2	4	4	4	2	2	2	1	3	1
0	38	3	0	5	5	5	4	4	3	2	3	1	2	3	4	2	3	6	6	6	6	5	4	3	3	2	3	2	3	4	4	3	4	4	4	4	4	4	5	4	4	4	4	3	4	3	3	3	2
0	30	5	0	4	4	3	3	3	3	5	5	3	4	3	4	1	2	3	2	2	4	4	4	4	2	3	5	1	4	1	4	5	5	4	3	4	5	5	2	4	4	4	3	2	4	3	4	4	4
1	31	5	1	4	5	4	5	4	4	3	2	1	2	4	2	2	1	7	7	7	7	7	4	4	3	4	4	2	3	4	4	4	3	4	4	4	5	2	4	2	2	4	4	3	2	4	4	4	4
1	28	5	1	2	5	4	3	1	4	5	5	4	2	5	5	5	5	2	1	1	1	1	4	3	1	1	2	4	4	4	5	5	3	5	1	5	5	1	1	1	1	3	4	2	1	5	4	4	5
0	41	4	1	4	3	3	4	4	3	4	4	3	4	5	5	4	4	2	2	1	1	2	5	5	4	4	2	2	2	4	4	4	4	4	4	4	4	5	3	3	4	4	4	4	4	4	3	3	4
0	37	5	1	4	4	4	4	3	4	4	4	2	4	2	3	4	3	6	5	6	6	5	4	3	2	2	2	2	4	4	4	5	4	4	3	4	4	5	3	3	4	3	4	4	3	3	1	2	3
0	14	4	1	3	3	3	3	3	3	4	4	4	4	4	4	4	4	3	3	2	3	2	4	4	3	2	4	2	4	3	4	3	2	4	3	4	4	3	3	3	4	4	3	4	3	4	2	4	4
0	17	3	0	5	4	4	1	1	2	4	4	3	2	5	5	5	5	1	1	1	1	1	4	4	3	1	3	2	3	4	4	5	4	3	2	2	5	3	4	3	4	3	3	3	5	2	3	4	4
0	1	4	0	3	3	3	2	3	2	5	4	4	4	5	5	5	5	3	1	1	1	1	4	4	3	3	2	2	4	3	4	4	4	4	2	3	4	3	3	4	4	4	3	4	5	3	4	3	3
1	21	5	1	4	4	3	4	3	3	4	4	2	4	4	4	4	4	4	4	4	4	1	4	4	3	2	4	3	4	4	4	4	2	4	4	4	4	1	3	2	2	3	2	2	2	4	5	4	4
0	3	4	1	2	3	2	2	1	2	5	5	3	4	5	5	3	4	2	2	1	2	2	5	5	1	2	3	2	4	3	5	5	3	4	3	2	5	3	2	2	2	5	4	2	2	4	2	3	3
1	13	5	1	4	5	4	4	4	3	5	4	2	3	5	4	5	3	4	4	3	3	3	4	2	2	1	4	1	4	4	5	4	3	4	2	4	5	2	2	1	1	5	4	1	4	4	3	5	5
0	9	4	1	2	3	2	3	3	3	4	4	3	5	4	4	3	3	2	2	2	2	3	4	3	4	3	4	3	3	3	4	3	5	3	4	4	5	1	4	4	3	3	3	4	2	5	4	4	4
0	35	4	1	3	4	3	4	4	3	4	5	5	5	5	4	5	4	6	2	2	3	4	4	4	2	1	2	1	4	5	4	4	3	4	4	4	5	2	3	5	2	4	4	4	2	5	3	2	4
0	37	2	1	4	5	4	1	1	1	1	5	1	2	5	5	4	5	1	7	1	7	6	3	3	5	3	4	2	4	2	4	3	4	4	3	4	4	5	5	3	4	3	4	4	4	1	1	3	2
1	30	2	1	4	4	4	4	3	4	3	3	3	3	5	4	2	2	4	4	4	4	4	3	2	2	4	2	3	4	3	5	5	2	4	3	3	4	2	2	4	3	4	4	3	2	4	3	4	3
0	19	4	0	3	3	2	3	3	3	4	4	2	4	5	5	3	3	2	3	1	2	2	4	4	2	3	2	3	3	4	5	3	2	4	3	4	4	3	4	5	3	4	2	3	4	4	4	3	3
1	29	5	1	4	5	4	4	4	4	3	2	1	2	4	3	3	3	4	1	4	4	4	4	3	3	3	4	4	4	4	2	3	1	4	3	3	4	3	3	4	3	4	4	2	1	4	3	3	3
0	15	4	0	4	4	3	4	4	4	5	4	2	4	4	3	4	3	5	3	2	5	6	5	5	1	1	3	3	4	3	4	5	3	2	4	2	5	2	3	2	2	4	3	4	4	4	3	4	4
0	77	4	1	4	4	3	3	3	3	5	4	4	4	5	3	5	4	4	4	2	3	3	4	2	4	3	1	2	4	4	3	5	5	5	3	5	5	1	3	3	4	4	4	3	2	4	3	4	4
0	30	4	0	2	3	3	3	2	3	4	4	1	4	4	3	4	3	2	2	3	5	2	4	2	2	1	4	2	3	4	4	4	3	4	3	4	4	4	3	3	3	3	4	4	3	3	4	3	2
0	19	4	0	4	4	4	4	3	3	5	3	4	4	4	4	3	3	6	2	5	5	6	3	4	3	1	5	1	3	2	5	4	4	5	2	3	5	2	4	3	2	3	2	5	5	3	4	3	3
0	11	4	1	4	3	4	3	3	3	5	4	4	3	5	5	5	5	3	4	2	4	4	4	2	1	4	1	3	4	5	3	4	3	5	3	4	5	5	5	4	4	3	4	5	3	4	3	3	3
0	9	4	1	3	4	4	4	4	4	5	5	4	4	4	4	5	5	3	3	2	2	2	4	4	2	1	3	3	3	3	3	3	3	4	4	4	4	2	5	5	4	3	5	5	4	4	2	4	4
0	15	5	0	3	2	2	2	3	3	4	3	3	4	5	3	4	4	2	1	1	1	1	4	5	2	2	2	3	4	4	4	4	3	2	3	2	4	3	4	3	3	4	4	2	4	3	2	3	4
1	29	3	1	3	2	3	3	2	4	4	3	1	3	5	4	4	3	2	4	2	5	5	4	4	4	4	3	3	3	3	4	3	3	4	3	4	4	2	2	4	2	4	3	4	3	4	4	4	4
0	38	4	0	4	3	3	4	4	4	3	3	2	3	2	2	3	3	3	4	2	2	1	4	2	1	1	5	3	4	4	3	5	2	2	3	4	4	3	3	1	3	2	4	2	4	3	3	3	4
0	13	4	0	4	5	5	4	4	4	2	4	1	4	5	5	4	3	4	2	2	2	2	4	4	4	4	2	2	4	3	4	5	3	5	4	4	4	1	4	5	3	2	4	5	2	3	3	4	4
0	10	5	0	4	5	5	3	2	4	4	4	4	4	5	4	2	1	7	6	6	6	6	4	4	1	2	2	3	3	5	5	4	2	4	2	4	5	1	3	2	4	1	4	5	4	4	4	2	3
0	42	4	1	4	5	4	4	4	4	3	3	3	4	5	4	4	3	4	4	4	5	4	5	5	4	2	2	2	4	4	4	4	2	4	4	3	5	3	4	2	4	4	2	4	3	4	3	5	4
0	11	3	0	5	5	5	5	5	4	5	5	3	3	5	4	2	3	4	2	5	6	3	4	4	5	4	3	2	3	3	1	5	4	5	3	4	5	2	5	3	4	3	5	4	5	4	3	4	4
1	14	4	1	4	4	4	3	3	2	3	3	3	4	4	3	4	3	2	2	1	2	2	4	4	2	2	3	4	4	4	4	4	2	2	4	2	4	2	2	2	2	4	3	2	2	4	4	4	4
0	11	4	1	3	3	3	4	3	4	4	4	3	3	5	5	5	5	4	3	1	4	3	4	5	3	4	2	1	5	1	5	4	4	4	4	3	5	1	4	5	5	4	3	4	5	4	3	3	4
0	28	2	0	3	1	3	3	1	3	4	4	1	5	3	3	3	3	2	1	1	2	1	3	4	3	4	4	2	3	4	3	3	4	4	2	4	4	4	4	2	4	3	3	4	4	2	1	3	2
1	1	3	1	3	3	2	1	1	1	3	3	1	3	4	1	3	2	4	3	3	3	4	2	4	4	4	2	2	4	4	2	4	4	4	2	3	5	1	5	4	4	2	5	5	5	2	2	4	4
0	2	4	0	3	3	3	4	4	4	4	3	2	3	5	4	4	3	5	4	5	3	6	4	3	4	3	3	2	4	3	4	3	4	3	3	3	3	1	3	4	4	3	3	4	5	4	3	3	3
1	19	5	1	3	3	3	2	1	1	4	4	2	3	3	3	3	3	7	7	7	6	7	4	4	1	4	2	3	3	4	3	4	3	4	4	4	5	1	3	3	5	3	5	3	4	3	2	2	4
1	17	4	0	3	3	3	4	4	4	5	4	4	5	4	3	5	3	2	1	1	2	1	4	5	2	1	1	1	5	4	5	5	1	4	2	3	4	3	2	2	3	4	3	3	5	3	5	2	4
0	30	4	1	4	3	4	4	3	4	5	4	3	4	5	5	4	3	5	3	2	3	3	3	2	2	1	5	1	3	4	3	3	4	5	4	4	5	5	4	4	4	3	4	4	2	3	1	3	4
1	13	2	1	2	1	2	2	1	1	3	4	3	3	5	4	5	4	1	2	1	3	2	4	3	4	1	3	1	4	3	4	4	3	4	3	4	4	2	4	4	3	4	5	3	2	3	3	3	3
0	11	5	1	3	3	3	3	3	2	5	5	4	4	4	4	4	4	2	2	1	1	1	5	5	2	4	4	2	4	2	4	5	2	2	4	3	5	4	4	4	2	4	4	3	2	3	2	3	3
1	25	5	1	4	5	5	4	4	4	4	4	2	2	4	4	4	4	7	6	6	6	5	4	3	2	1	4	1	5	4	3	5	1	1	3	1	5	3	3	3	2	5	5	2	3	4	3	4	3
0	32	4	1	4	4	1	3	3	4	2	3	3	3	3	3	2	2	6	5	6	6	7	5	4	2	4	1	2	4	4	5	5	3	3	4	3	4	1	3	2	3	5	3	2	2	3	2	3	3
0	16	4	1	4	3	3	4	4	4	5	3	4	3	4	3	2	2	6	6	6	6	6	4	4	1	3	3	3	3	4	3	4	3	4	3	4	4	3	3	3	4	3	3	3	3	4	3	3	4
1	31	5	1	4	5	5	5	5	5	4	3	1	1	5	4	4	3	7	7	7	7	7	5	4	4	5	1	1	4	3	5	4	1	4	3	5	5	1	1	4	5	5	4	1	4	3	1	4	3
0	8	4	1	3	4	3	4	4	4	4	4	1	5	4	5	2	2	2	2	1	2	2	3	4	1	1	1	1	5	3	5	4	3	5	3	5	5	1	4	5	3	4	2	4	4	5	3	4	4
0	40	4	1	3	4	5	2	4	3	3	5	5	5	5	4	5	4	4	1	1	5	3	4	2	2	1	5	1	5	2	3	4	4	4	4	4	4	2	2	3	3	4	4	3	2	4	3	3	3
0	37	4	1	4	3	4	4	4	4	3	4	2	4	5	4	4	3	2	2	1	2	1	4	4	4	1	1	1	2	4	5	5	3	5	3	4	5	4	3	4	4	3	4	4	4	5	2	3	3
0	5	4	1	3	2	2	3	3	3	5	5	4	4	5	4	5	5	5	1	2	6	6	4	3	4	3	3	2	4	4	3	4	4	4	4	3	4	2	4	4	3	2	2	4	4	3	2	2	3
0	23	5	0	5	5	5	3	3	4	3	3	2	4	4	3	1	2	5	3	4	6	5	4	3	3	2	4	2	2	3	4	5	2	4	3	4	5	3	3	1	3	4	3	3	4	3	5	4	4
0	1	4	1	2	2	3	3	3	3	4	5	4	5	5	5	5	5	7	1	1	6	6	4	4	3	4	1	2	3	4	3	4	4	5	3	4	5	1	4	3	4	4	3	4	5	3	1	2	3
0	15	4	1	4	4	3	2	3	3	4	4	4	4	5	5	3	4	1	1	1	3	2	2	2	4	1	4	2	4	4	3	3	5	4	3	4	4	4	4	4	4	2	3	2	2	3	3	3	3
1	40	3	1	3	3	3	4	3	4	3	3	4	3	4	4	1	2	5	3	2	4	1	4	4	3	2	2	2	4	3	4	4	3	4	3	3	4	5	3	3	3	4	4	3	4	4	4	4	4
0	6	4	0	5	4	4	3	3	4	4	4	4	4	4	3	4	3	4	2	2	5	5	2	3	3	3	3	3	3	4	3	3	3	4	3	4	4	2	3	4	3	3	3	3	4	3	4	3	3
1	37	5	1	5	5	5	4	4	4	5	4	3	3	5	5	4	4	7	7	7	7	7	4	4	1	1	2	2	3	4	4	4	4	2	3	3	4	4	3	4	4	4	4	3	4	4	3	4	4
1	1	4	1	3	4	4	4	4	4	5	5	4	4	5	5	5	5	4	5	4	1	1	4	2	1	1	3	4	4	4	4	5	1	4	5	1	5	3	2	1	2	4	3	2	1	5	2	1	3
0	42	1	0	5	4	5	3	2	3	3	4	2	3	3	3	2	2	5	5	3	3	3	5	5	2	2	3	3	3	2	5	4	3	3	4	3	4	4	3	2	2	5	4	2	2	5	3	5	5
1	38	2	1	4	4	3	5	4	4	4	4	2	4	5	5	5	5	3	2	1	1	1	4	3	2	1	1	1	5	4	5	5	2	2	4	4	5	1	4	3	3	5	3	3	2	5	4	4	5
0	19	4	0	3	4	3	2	3	3	4	4	3	4	4	3	4	4	5	3	1	2	3	4	2	4	1	3	3	3	3	4	3	4	4	3	4	4	2	2	4	3	4	3	3	1	4	4	4	4
1	15	4	1	5	3	3	4	3	3	4	3	3	3	4	3	4	4	6	6	6	6	6	3	3	3	3	3	3	3	3	3	3	3	5	3	4	3	3	4	4	3	3	4	5	3	3	3	4	4
0	3	4	1	3	3	2	4	3	3	4	4	2	4	5	4	4	4	3	2	3	3	3	4	5	2	1	2	1	3	4	4	4	4	5	3	3	4	1	4	5	4	2	3	5	5	4	2	3	3
0	32	4	0	3	3	4	4	3	3	2	3	2	3	4	4	4	3	4	3	3	3	3	4	4	3	2	2	3	3	2	3	4	4	4	3	4	4	3	4	4	5	3	3	5	5	3	4	3	3
1	10	2	1	4	4	4	2	1	1	4	5	3	4	4	4	5	5	4	3	3	3	2	3	4	2	3	5	1	3	4	3	4	2	5	3	4	5	1	4	3	3	1	4	4	5	4	4	4	3
0	13	4	1	3	3	3	2	3	3	4	4	4	3	5	4	4	4	3	4	1	2	1	4	3	2	1	5	1	3	1	4	4	4	5	3	5	4	3	3	3	3	4	4	4	3	5	4	4	4
0	37	5	1	4	4	4	3	3	3	4	4	2	3	5	5	5	5	5	5	4	2	2	4	3	3	2	2	1	5	4	4	4	2	5	3	4	4	3	3	4	3	4	3	3	1	3	4	3	4
1	6	3	1	3	4	3	2	2	2	4	4	2	3	4	3	4	4	4	2	2	2	2	4	3	3	3	1	4	4	5	3	4	4	4	3	3	5	2	4	3	3	2	2	2	4	4	3	3	3
0	4	5	0	4	5	4	3	3	4	4	5	3	4	3	3	3	2	5	2	2	3	3	4	4	2	2	2	2	5	3	5	5	2	4	4	3	5	1	2	2	2	4	3	2	2	4	4	4	4
0	12	5	1	4	4	3	3	3	3	4	4	2	4	3	1	3	1	2	1	2	1	2	4	3	2	3	3	4	4	3	4	4	4	2	3	2	2	2	4	2	1	5	3	1	1	1	4	4	4
1	13	4	0	2	3	3	3	3	2	4	4	4	4	4	3	4	4	2	1	1	2	1	4	2	1	1	3	3	4	4	4	4	2	2	3	3	4	2	2	4	2	3	3	4	3	3	4	4	4
0	14	4	1	4	4	4	3	3	4	4	3	2	4	5	5	4	3	4	2	2	2	1	5	4	2	3	1	1	4	3	4	5	3	4	4	3	5	5	4	3	4	5	4	3	5	5	1	3	4
0	10	4	1	3	3	3	3	3	3	4	4	4	4	4	4	3	3	2	2	1	2	2	5	2	3	3	4	2	4	2	3	4	2	5	3	4	4	1	2	4	4	3	3	4	4	4	2	3	4
0	16	4	0	3	2	3	3	3	1	1	4	1	1	3	4	3	3	1	1	1	1	1	4	3	1	4	3	3	3	5	3	4	2	5	3	4	4	3	3	3	4	2	2	2	4	2	2	2	2
1	34	3	1	5	4	4	2	3	2	4	4	2	2	5	5	5	5	2	2	1	2	1	5	3	4	2	1	1	3	4	4	4	4	4	4	4	5	5	4	4	3	4	4	4	5	4	3	4	3
1	14	3	1	3	4	4	2	1	2	3	4	2	4	5	3	5	4	4	3	3	3	2	4	3	2	4	2	3	3	4	4	3	4	4	3	4	4	3	4	3	4	3	3	4	3	4	3	3	3
0	3	1	1	3	3	3	3	3	3	5	5	4	5	5	5	3	4	5	2	1	1	2	2	3	2	4	3	3	2	3	5	3	2	4	2	4	5	3	4	5	5	3	2	4	3	4	2	3	3
0	25	4	1	4	3	2	3	2	3	5	5	4	5	5	5	5	5	4	3	2	2	2	3	4	2	1	5	1	3	3	3	5	3	4	3	2	5	3	2	2	4	4	3	3	2	4	3	2	4
0	33	4	0	5	5	5	5	5	4	3	2	2	2	4	4	3	4	2	6	1	4	1	4	1	2	4	4	2	4	4	5	3	2	2	4	2	4	4	2	4	2	4	2	2	4	4	5	4	3
1	9	3	1	4	4	4	2	3	2	4	4	2	3	4	3	4	3	4	4	3	5	5	4	4	2	3	1	2	4	4	5	5	1	4	3	2	5	1	1	3	2	4	1	4	5	4	3	3	2
1	31	5	1	4	4	4	4	4	3	3	2	2	2	5	5	5	5	4	4	4	4	3	4	4	3	1	3	1	4	3	3	5	3	4	3	4	5	4	4	2	4	4	3	3	3	4	5	4	4
0	26	4	0	4	5	4	2	2	2	2	2	2	2	3	2	5	4	4	2	3	3	3	5	4	1	3	4	3	4	3	5	1	3	4	2	4	5	3	3	3	3	4	3	2	1	4	4	2	3
1	6	5	1	4	4	4	3	3	3	4	4	4	4	4	4	4	4	4	3	3	4	3	2	3	2	4	3	4	3	3	4	4	2	4	3	4	4	5	4	3	2	3	3	2	3	4	5	3	3
0	7	5	1	4	4	4	2	2	3	4	4	4	3	4	2	4	2	2	1	2	4	4	4	4	2	3	1	2	4	2	5	4	3	4	3	4	5	2	3	5	4	4	3	4	4	3	1	3	3
0	2	4	1	4	3	3	3	3	3	4	4	4	3	4	4	5	4	5	2	3	2	3	4	4	4	4	4	1	4	1	4	4	3	4	4	3	5	2	3	4	3	4	3	4	4	4	3	3	4
0	26	4	0	3	4	4	3	3	3	3	4	4	4	5	5	5	4	6	6	6	6	5	4	4	3	3	2	2	4	2	4	4	3	4	2	4	4	5	4	3	4	4	4	3	4	3	3	4	3
0	10	4	1	4	3	3	4	4	4	5	4	3	4	5	4	5	5	4	2	2	2	3	4	5	4	2	2	2	4	2	4	4	4	4	4	3	5	1	1	4	3	4	2	4	3	3	3	3	3
0	36	5	1	4	4	3	3	3	3	1	3	1	3	4	3	5	5	1	2	1	1	2	5	4	4	1	1	1	3	4	4	5	4	4	3	3	4	3	2	2	3	4	4	4	4	3	5	3	3
0	44	5	1	4	3	4	3	3	3	3	4	3	4	4	4	1	1	4	2	2	2	2	4	4	2	1	2	2	5	2	5	5	2	4	3	4	4	5	1	4	2	3	3	2	4	4	3	3	4
1	25	3	1	4	4	3	3	4	4	4	3	2	3	4	4	4	4	3	2	1	2	2	4	4	2	1	3	2	3	4	4	4	3	4	3	3	4	4	4	3	3	3	3	3	3	3	4	3	3
0	38	5	1	3	4	4	3	3	3	3	4	2	3	4	3	4	4	5	4	1	4	1	4	4	2	1	2	1	3	4	4	4	3	4	3	4	4	4	3	4	4	4	3	4	3	3	4	3	4
1	35	4	1	3	3	3	3	2	2	4	4	5	4	5	4	5	5	2	2	2	2	2	4	4	5	2	3	1	4	3	5	4	3	3	4	2	4	3	2	1	3	4	3	2	4	4	4	4	5
1	17	4	1	2	3	3	4	4	4	3	4	3	4	5	5	5	5	5	3	2	4	1	4	4	4	4	2	2	2	3	5	5	3	2	4	4	3	1	2	3	3	5	2	3	2	5	3	4	5
1	25	5	0	1	2	4	2	4	3	2	4	4	3	3	4	2	3	3	4	3	5	4	2	3	3	2	4	3	3	3	4	2	3	3	4	3	3	2	4	3	3	4	4	2	3	2	3	3	4
1	4	4	0	4	4	3	4	4	2	2	5	4	4	5	4	5	5	3	2	2	2	2	4	2	2	1	4	2	5	2	5	4	2	2	4	3	5	1	2	4	3	4	2	2	2	4	4	3	4
0	70	4	1	3	3	4	4	3	4	1	4	2	4	5	4	5	5	3	3	2	2	2	3	4	4	2	2	2	5	2	5	3	2	4	4	4	4	2	3	4	4	2	4	4	4	5	1	3	4
0	33	3	1	3	3	3	3	3	3	4	3	3	3	2	3	1	1	3	5	3	3	3	4	4	2	4	2	3	3	4	4	3	2	4	4	4	4	2	4	3	4	3	3	4	3	1	1	3	2
1	33	4	0	3	3	3	3	4	3	4	3	3	4	4	3	5	4	2	4	2	3	4	4	4	4	4	2	3	3	4	4	3	2	4	4	4	4	4	3	2	3	3	4	3	3	3	4	3	3
1	44	4	1	3	4	4	3	3	3	4	3	2	2	4	4	4	3	4	3	4	4	2	4	3	2	4	2	3	3	4	3	4	2	4	3	4	5	1	3	2	4	3	4	3	5	3	4	3	3
0	37	4	1	4	4	4	5	5	5	2	5	1	4	4	3	3	3	6	7	6	6	4	4	4	1	1	1	3	3	3	4	5	4	5	4	5	5	2	4	2	4	4	2	1	4	5	2	4	4
0	8	4	1	4	2	2	4	3	2	4	4	4	5	5	4	3	4	4	4	3	3	2	4	4	4	3	2	1	4	4	5	4	3	4	3	4	4	1	2	3	4	3	3	2	1	4	2	1	3
0	1	4	1	3	2	2	3	3	4	4	4	4	4	5	4	3	4	3	2	3	3	3	4	4	4	3	2	2	4	4	4	4	4	4	4	3	4	4	3	2	4	3	2	2	2	3	2	4	4
0	9	4	1	3	5	5	4	3	4	5	3	3	3	4	4	5	4	4	3	2	2	2	4	4	3	2	4	1	3	3	4	4	2	3	3	4	4	2	3	4	4	2	4	4	4	4	3	4	4
1	14	4	1	3	3	3	2	2	2	5	4	3	4	5	3	4	4	2	3	2	3	3	4	3	2	2	2	2	4	4	4	3	3	4	3	4	4	2	4	2	4	4	3	2	4	3	3	3	4
1	10	4	1	3	4	4	2	2	2	4	4	4	4	5	4	4	4	7	5	5	6	7	4	4	2	5	3	3	2	2	4	3	2	5	3	4	4	2	3	3	3	4	4	5	4	4	3	3	4
1	4	4	1	3	4	4	2	2	3	2	3	2	3	3	2	4	3	4	3	3	4	4	4	3	2	2	1	2	3	5	4	3	2	5	3	5	5	5	3	4	4	3	5	3	3	4	4	4	4
0	20	3	0	5	4	4	3	3	3	4	4	3	4	5	5	5	5	4	2	2	2	2	4	3	2	1	2	2	4	2	4	4	4	4	4	4	5	3	3	4	4	4	3	4	3	5	5	3	4
1	14	4	1	5	5	4	2	1	1	4	3	4	3	4	4	2	3	4	3	5	7	5	2	3	3	4	1	1	3	4	4	3	2	5	2	5	5	2	3	4	4	4	5	5	4	2	3	2	3
1	25	4	1	3	4	3	2	2	3	2	2	2	2	4	2	4	2	4	4	5	6	4	4	2	2	1	2	2	4	3	4	4	2	4	3	2	4	4	3	4	3	5	4	2	4	3	4	4	3
1	11	3	1	3	3	3	3	4	4	2	3	3	3	3	2	3	2	4	2	3	4	3	2	4	3	4	2	2	4	3	4	4	2	4	3	4	4	3	3	2	4	3	3	4	4	3	2	2	3
0	20	5	0	5	5	5	4	4	3	5	5	3	5	5	5	5	3	6	5	4	5	4	4	4	3	3	2	2	3	3	4	5	2	4	3	4	4	3	3	3	3	3	4	3	4	3	4	4	4
0	23	3	1	3	2	3	3	3	3	4	4	3	4	4	3	5	5	2	2	2	2	2	4	4	2	3	2	2	3	3	4	5	3	4	3	3	3	4	3	3	4	3	3	4	4	2	2	3	3
1	35	3	1	4	4	3	2	1	1	3	3	1	3	3	4	3	3	2	2	1	2	2	3	2	2	2	2	2	4	3	5	4	3	3	4	2	2	2	2	2	4	4	4	4	3	3	3	3	4
0	25	4	1	3	4	3	3	2	1	4	4	2	3	4	3	2	2	2	1	2	2	2	4	4	2	2	3	3	4	4	3	3	2	3	3	3	4	3	3	3	3	3	3	3	3	3	3	4	4
0	26	3	1	4	4	4	2	1	2	5	4	4	4	5	5	5	5	1	2	1	1	1	4	2	2	2	1	2	4	5	4	4	2	4	4	2	5	4	4	4	2	4	1	4	5	4	3	1	4
1	43	1	1	4	5	5	5	5	5	1	5	5	4	4	4	2	4	7	7	7	7	7	5	2	3	5	2	2	3	4	4	4	4	4	3	4	4	5	5	4	4	3	4	2	2	4	4	4	4
1	37	5	1	3	4	5	5	4	4	2	4	2	3	5	4	4	4	5	3	3	4	3	4	4	2	1	3	1	3	4	4	4	1	2	4	4	4	2	2	4	4	3	4	4	4	5	2	4	3
0	20	4	1	4	4	3	3	4	3	4	4	3	4	4	3	5	4	3	3	2	3	3	3	4	4	3	1	1	4	3	5	5	3	5	4	4	5	3	4	4	4	2	3	3	4	4	2	3	4
0	30	5	0	5	5	5	4	3	4	3	2	3	4	4	4	2	3	2	7	4	6	4	4	3	2	1	3	1	4	1	5	5	3	4	3	4	4	3	2	2	4	4	4	3	4	4	4	2	4
0	27	4	1	3	3	2	3	2	3	4	4	1	3	4	4	4	4	3	2	2	2	1	4	2	3	1	5	2	3	2	3	4	2	3	2	3	4	4	3	3	4	3	4	4	4	5	3	4	3
0	30	4	1	4	3	3	4	4	4	4	2	3	4	4	3	2	2	2	2	2	3	2	4	4	1	1	1	2	4	4	4	4	2	4	4	4	4	5	3	5	2	4	2	4	3	4	1	3	4
0	7	4	1	3	5	5	4	4	4	5	4	3	5	4	5	5	5	4	4	2	3	3	4	4	4	2	4	2	3	1	3	4	2	4	3	4	5	3	5	5	4	2	4	5	5	4	2	4	4
0	22	5	1	4	5	5	4	4	4	3	4	3	3	4	4	5	4	4	3	3	3	3	4	4	2	2	3	2	4	2	4	4	4	4	3	4	4	3	2	4	3	4	2	2	2	5	4	4	4
0	5	5	1	3	3	3	4	3	3	5	4	3	4	4	4	5	4	3	1	1	1	3	4	3	2	1	2	2	4	3	4	5	3	4	3	4	3	2	2	5	2	3	2	2	4	4	2	3	3
0	5	5	1	3	3	3	4	3	3	5	4	3	4	4	4	5	4	3	1	1	1	3	4	3	2	1	2	2	4	3	4	5	3	4	3	4	3	2	2	5	2	3	2	2	4	4	2	3	3
1	17	2	0	4	2	3	4	2	3	4	4	1	4	3	2	2	2	1	1	1	1	1	3	4	3	2	3	3	3	4	3	3	3	3	3	3	4	2	3	3	3	3	3	3	3	3	1	1	1
0	15	4	0	4	3	3	2	2	3	4	5	2	4	5	4	5	5	2	4	2	2	2	5	3	2	2	4	2	3	2	3	5	3	4	4	4	4	3	3	1	4	4	3	2	4	3	4	3	3
0	15	4	0	4	4	4	5	3	5	4	3	2	4	5	5	5	4	6	6	6	5	3	4	3	2	4	2	3	3	3	3	5	3	4	4	4	4	5	2	2	2	4	3	3	4	3	4	3	4
1	42	4	1	2	3	3	3	3	3	3	4	2	4	5	4	2	2	2	2	2	2	2	3	4	3	1	3	2	3	4	4	4	4	2	2	3	4	2	3	1	4	3	2	3	3	4	2	2	4
0	12	5	0	4	3	3	3	2	3	3	3	2	3	4	3	3	3	2	3	2	3	4	4	4	2	2	2	1	4	1	4	4	4	4	3	3	4	5	3	4	4	5	3	5	5	3	4	4	4
0	3	3	0	4	3	2	3	3	3	4	5	5	4	5	5	4	5	3	3	2	3	3	3	4	4	2	3	2	4	2	3	4	4	4	3	4	5	2	2	2	2	2	4	5	5	2	3	3	3
0	33	5	1	2	4	4	3	2	2	3	2	2	2	5	3	5	3	3	3	3	2	2	4	2	2	3	1	2	5	4	3	5	3	4	3	3	5	4	3	2	2	4	4	2	4	4	3	3	3
1	6	4	1	2	3	3	2	2	3	4	4	3	2	4	4	4	3	5	3	2	2	1	4	3	2	3	4	2	3	4	3	4	4	3	2	3	4	2	3	2	2	3	3	3	3	4	2	1	3
1	31	3	1	4	5	4	1	1	1	5	4	2	1	2	3	2	1	3	4	3	4	6	4	4	3	4	2	1	4	2	4	4	2	5	2	5	5	1	4	4	4	4	4	4	2	5	1	3	4
1	36	3	1	5	5	5	5	4	3	3	4	2	3	3	2	4	4	5	6	4	5	5	4	4	2	2	2	2	2	4	4	4	2	4	2	4	2	4	4	2	4	4	4	4	2	4	3	3	3
1	11	4	1	3	4	4	5	5	4	4	3	3	3	4	4	5	5	4	2	2	2	2	4	4	2	3	2	2	3	4	4	4	3	3	4	4	4	3	4	3	2	3	3	4	4	3	2	3	3
0	2	4	1	3	4	3	4	4	2	4	4	2	4	5	4	5	3	5	2	1	3	3	4	3	1	3	2	3	4	3	4	4	2	4	4	3	4	2	1	3	3	4	2	4	2	4	3	3	3
0	21	4	1	3	3	3	3	3	4	3	4	3	4	5	4	4	3	2	1	2	2	2	3	3	3	3	3	1	3	4	4	3	2	4	4	3	4	1	3	4	3	4	3	3	4	4	3	4	4
0	1	4	1	2	2	2	3	4	4	5	5	4	5	5	5	5	4	2	1	1	2	2	4	4	4	2	2	2	3	2	5	4	3	4	4	3	4	2	3	3	2	3	4	4	5	3	2	3	4
0	12	4	1	3	2	2	2	2	3	5	5	5	5	5	4	5	5	2	6	1	1	2	5	4	5	2	2	2	4	2	5	4	3	3	2	4	4	2	3	1	2	4	4	3	2	4	1	3	3
1	22	4	1	3	3	3	3	1	4	3	1	2	3	2	3	2	1	1	1	2	1	1	3	3	3	4	3	2	2	4	4	3	3	3	2	4	4	3	3	2	4	4	2	4	3	5	3	4	5
0	25	4	0	4	5	4	4	3	3	4	4	3	4	4	3	4	3	6	6	6	7	6	4	3	3	4	3	3	3	3	4	3	3	5	3	4	3	2	3	3	3	3	3	1	3	4	4	3	3
1	13	5	0	4	4	4	4	3	3	5	3	5	5	5	3	1	1	5	5	5	5	5	4	5	2	4	1	1	4	5	2	5	4	4	2	4	5	5	4	5	5	1	3	3	5	4	5	1	2
1	29	5	1	2	2	3	3	4	4	5	5	4	4	5	5	5	5	3	1	1	1	2	5	4	3	1	2	1	4	1	5	5	4	4	3	4	5	1	3	3	5	4	3	3	2	3	5	2	5
0	12	3	1	3	3	3	3	4	4	4	5	5	4	5	5	5	5	2	3	2	2	2	4	4	2	3	2	2	2	3	4	4	3	4	4	4	3	3	3	4	4	4	3	4	3	4	3	3	3
0	18	4	1	3	3	3	3	3	3	3	4	3	3	4	3	4	3	3	5	3	2	2	4	4	3	1	2	2	4	3	4	3	2	4	3	4	3	4	2	4	3	3	4	4	3	3	3	3	3
0	15	2	1	4	4	4	4	3	3	3	3	1	3	3	3	3	2	5	4	5	5	3	4	4	3	2	4	2	3	4	3	3	2	4	4	3	4	4	4	3	3	3	2	2	4	4	4	4	4
0	35	4	0	3	3	3	4	3	3	4	4	3	4	5	5	3	2	3	4	2	3	2	5	4	4	3	2	2	3	3	4	4	2	4	3	4	4	3	3	3	3	3	3	4	4	3	3	3	3
0	11	4	1	3	3	2	4	3	3	4	4	4	4	4	5	5	5	3	2	1	3	2	4	2	4	4	2	2	3	4	3	4	4	4	2	4	4	4	2	5	3	3	3	2	3	3	2	2	3
1	23	5	1	4	5	4	4	4	4	3	3	4	4	5	5	4	4	4	4	2	3	3	5	2	2	5	3	2	4	3	5	4	2	3	3	4	4	2	2	2	2	4	3	2	2	5	3	3	3
1	16	5	1	4	4	4	4	4	3	2	5	1	2	4	3	5	4	1	2	1	2	1	3	3	3	1	4	3	1	4	3	4	3	3	3	4	4	4	3	3	3	3	3	3	1	1	2	1	1
0	26	4	1	4	4	3	3	4	4	4	4	3	3	5	5	5	5	2	1	1	2	1	5	3	3	1	3	2	3	3	4	4	3	3	3	3	4	2	3	3	3	4	3	2	3	4	5	4	4
0	23	4	1	4	4	4	3	3	3	4	4	4	4	5	4	4	4	4	2	2	2	1	4	4	4	4	4	2	2	3	4	4	4	4	3	3	4	1	4	1	3	2	4	3	3	4	2	2	3
1	9	2	1	3	3	4	3	2	3	1	2	1	3	4	2	2	2	5	5	4	7	6	4	1	2	2	2	3	3	4	3	3	3	4	4	4	4	1	4	5	3	3	2	5	4	2	4	4	2
0	14	5	1	4	5	4	5	4	4	2	3	3	2	3	3	3	1	6	7	5	4	5	5	3	3	2	3	1	5	2	4	5	1	4	4	4	2	5	3	2	3	4	4	2	2	3	4	3	3
0	16	4	0	4	4	3	3	2	2	4	4	3	3	3	3	4	4	4	3	2	2	4	4	2	2	1	3	1	4	2	5	5	3	4	3	4	5	2	3	2	3	4	3	3	2	4	4	3	3
0	4	3	0	5	5	5	4	4	3	3	2	2	2	3	3	2	1	3	2	3	3	2	4	3	4	3	1	1	3	2	5	4	2	4	4	4	5	4	3	5	4	5	3	5	3	3	3	3	4
1	3	4	1	3	2	2	5	4	1	4	4	4	3	5	4	4	4	3	3	4	3	5	4	4	3	2	4	2	4	1	5	3	2	4	3	4	4	2	3	4	2	3	2	4	3	3	2	4	4
0	29	4	1	4	3	4	4	4	3	4	4	4	4	5	5	5	5	6	2	2	6	4	5	3	3	2	2	2	3	3	4	4	3	3	4	4	5	3	2	2	3	4	3	4	4	4	2	2	4
0	20	4	1	4	3	3	5	5	5	5	4	4	5	5	5	4	4	4	3	1	2	3	5	5	2	3	3	1	2	4	3	4	5	5	3	5	4	2	5	5	5	1	4	4	1	5	3	2	3
0	4	3	0	5	5	5	5	5	5	1	2	1	1	2	4	3	4	7	6	7	7	7	4	4	2	5	1	1	3	3	5	5	4	5	4	3	5	3	4	2	5	3	4	4	3	4	2	5	5
0	32	4	0	4	5	5	4	4	4	2	2	2	3	4	4	1	1	6	5	5	6	6	4	4	2	4	3	2	2	3	4	4	2	5	3	5	5	4	3	4	4	2	3	3	4	3	3	3	3
0	3	4	1	3	2	3	3	3	3	3	4	3	4	5	5	3	2	4	1	1	3	2	4	4	4	2	2	2	3	4	3	3	2	4	3	3	4	4	3	4	4	3	3	4	4	4	3	3	4
1	1	4	1	4	3	4	3	3	3	4	3	4	4	4	4	3	3	5	2	3	4	3	4	4	4	3	1	1	5	3	3	5	2	5	3	3	5	3	4	3	4	3	3	4	4	2	2	2	3
1	2	4	1	3	1	3	5	3	3	4	2	2	4	4	2	4	4	3	1	1	3	1	5	4	3	4	3	4	4	4	2	4	2	2	2	2	4	1	4	2	2	2	2	4	3	4	3	3	4
0	4	3	1	4	3	3	3	3	2	3	4	3	3	5	5	4	5	2	2	1	6	3	4	3	1	3	1	3	3	4	4	3	2	3	4	3	5	4	3	5	4	4	3	3	4	4	2	4	4
0	22	4	1	3	4	4	3	4	3	4	4	3	3	4	4	3	3	3	2	1	2	3	4	4	1	2	3	1	3	4	3	4	2	4	3	4	3	1	2	3	3	4	4	2	4	4	3	3	4
1	30	2	1	4	4	3	3	2	3	2	3	1	2	3	3	4	3	6	5	4	4	5	3	3	3	3	3	3	4	3	3	3	3	3	3	3	4	3	3	3	3	3	3	3	3	4	4	4	4
0	14	4	0	4	4	4	4	4	4	4	4	4	4	4	3	3	3	5	5	5	5	5	4	3	4	4	3	2	3	2	3	3	3	5	3	4	4	2	3	4	4	3	4	4	4	4	4	3	3
0	28	4	1	3	3	4	4	4	3	3	4	3	3	5	5	4	5	3	2	1	2	1	3	4	1	1	1	2	2	5	4	5	2	4	3	4	5	5	2	3	2	4	3	1	4	4	3	4	5
0	14	4	1	4	4	3	2	3	3	5	4	4	2	5	5	3	2	4	1	1	4	4	5	4	3	4	1	3	3	4	4	3	3	4	4	3	4	3	4	3	3	3	3	3	4	3	2	2	3
1	27	3	1	3	4	3	3	3	2	5	4	2	4	2	2	3	2	5	4	5	5	5	2	3	4	4	3	2	4	4	4	3	3	2	1	2	4	2	2	3	2	3	3	2	3	4	3	3	3
0	19	4	0	3	3	3	2	2	3	5	4	4	5	4	2	5	5	1	2	1	1	2	5	5	2	3	1	1	4	2	4	4	4	4	3	4	5	5	4	4	4	5	3	3	3	3	4	4	2
0	37	4	1	2	3	3	3	2	3	5	4	4	4	5	4	5	4	4	1	2	3	1	4	3	2	1	2	2	3	3	4	4	2	3	4	4	4	4	3	4	4	4	4	3	2	4	3	3	3
0	33	4	0	3	5	4	4	3	3	5	5	2	5	5	5	5	5	3	3	3	3	4	3	3	4	1	4	1	3	3	3	5	2	2	3	2	4	2	3	2	3	3	4	4	4	2	4	4	4
1	10	3	0	3	3	3	3	3	3	3	2	3	3	4	4	4	4	2	3	3	3	4	4	3	2	4	3	2	3	3	4	3	2	4	3	3	4	2	3	3	3	4	4	3	3	3	3	3	4
0	18	4	1	3	3	3	3	3	4	4	4	4	3	4	5	3	3	2	7	1	2	5	4	4	5	1	1	1	3	4	4	4	4	4	5	4	5	3	3	3	4	2	3	4	4	4	2	4	4
1	9	4	0	3	3	3	2	3	2	5	5	4	5	5	5	4	4	1	1	1	1	1	3	4	4	2	2	2	3	2	4	4	2	4	2	4	4	1	2	4	2	4	4	2	4	2	4	2	4
0	3	4	0	3	3	2	3	3	3	4	3	4	3	5	4	5	5	5	1	2	3	2	5	4	4	2	2	2	4	2	2	4	4	5	2	5	5	1	2	4	5	3	3	3	2	3	3	2	3
0	7	4	0	2	4	4	3	3	3	4	5	4	4	4	3	4	4	2	1	2	1	3	4	4	3	3	1	1	4	2	4	4	4	5	4	4	5	3	3	4	3	4	3	4	4	3	4	2	3
0	13	4	0	4	3	3	3	2	2	4	4	4	4	4	3	4	4	5	3	4	3	4	4	4	2	4	2	2	4	3	4	3	2	4	4	4	5	3	4	4	4	3	3	2	4	3	4	2	4
0	3	3	1	4	4	4	1	1	1	5	5	5	5	5	3	4	3	3	2	1	1	3	4	4	2	2	2	1	4	1	4	5	3	3	4	3	5	5	4	5	4	5	5	3	1	4	4	2	4
0	6	4	1	4	3	3	4	4	3	4	4	4	5	5	4	4	4	5	5	5	5	5	4	5	4	5	3	2	2	2	2	5	4	4	4	3	5	1	4	5	4	3	2	2	5	4	2	5	4
0	9	4	1	2	3	3	4	3	3	4	4	4	4	5	4	4	4	5	5	2	5	3	4	4	4	2	2	2	3	3	3	4	2	3	4	4	4	2	2	4	2	4	4	2	4	4	3	3	3
0	36	4	0	4	5	5	3	3	2	5	3	1	4	5	4	5	4	1	3	2	4	2	4	3	1	1	1	1	3	5	5	5	3	4	4	4	5	3	2	2	3	3	2	2	4	3	4	3	3
0	15	3	1	3	2	2	3	3	4	3	3	3	4	4	4	4	4	2	2	2	2	2	4	4	4	3	3	2	3	2	4	4	3	3	3	3	4	2	3	2	3	3	3	4	4	3	3	3	3
1	44	3	1	3	3	3	2	2	3	2	3	3	3	5	5	5	5	2	1	1	1	2	2	4	4	1	2	2	4	3	5	3	3	1	2	3	5	5	1	3	3	4	3	3	1	4	3	4	4
0	26	4	1	4	4	3	4	4	5	4	4	2	4	4	4	4	4	4	2	1	3	4	4	4	1	2	3	1	3	4	3	4	5	4	3	4	5	5	4	3	4	3	2	2	3	5	2	2	4
0	4	4	0	3	3	2	2	3	3	4	4	4	5	3	4	3	4	2	3	1	2	2	4	4	2	1	3	2	4	3	5	3	3	2	4	2	5	2	2	4	4	3	2	2	2	3	4	2	3
0	25	3	1	3	2	2	1	1	1	5	5	3	4	3	4	5	5	2	4	2	2	2	2	3	3	1	1	1	2	4	4	4	4	3	4	4	4	2	3	4	4	4	4	3	4	1	1	3	3
0	19	3	1	3	3	3	2	3	2	5	5	3	4	5	4	5	5	2	2	1	2	2	5	4	2	2	4	1	3	1	4	5	4	4	4	4	4	2	3	2	3	4	4	3	1	4	3	4	4
0	22	5	0	3	3	2	2	4	3	4	4	4	4	4	3	5	5	3	2	2	3	2	4	5	2	2	1	2	4	3	4	4	4	4	4	2	5	4	3	2	2	4	3	3	4	4	2	4	4
0	4	4	1	3	2	3	5	4	4	2	3	3	4	5	4	5	3	4	3	4	3	4	5	4	1	1	1	1	3	4	5	5	2	4	4	3	5	1	3	3	4	3	2	4	4	5	2	4	2
0	32	5	0	3	2	1	3	2	2	5	5	2	4	5	4	3	3	2	2	1	1	1	4	4	3	2	3	2	2	4	2	4	2	4	3	4	4	3	3	4	3	2	4	4	4	2	4	2	3
1	10	5	0	3	4	3	3	1	3	5	5	5	5	5	5	4	4	4	2	1	3	5	3	4	2	2	1	1	3	4	4	5	2	4	2	4	5	1	3	5	3	4	2	2	3	3	5	3	3
1	0	3	1	2	2	3	1	1	1	3	3	3	4	5	4	5	4	1	1	1	4	6	4	4	2	3	3	1	4	2	5	4	3	4	3	2	3	1	2	4	3	3	3	3	3	3	3	3	4
0	10	3	0	4	4	4	2	2	2	2	4	1	2	3	2	2	2	2	2	3	3	3	4	4	3	3	3	3	3	3	3	3	3	3	3	3	4	3	3	3	3	3	3	3	3	2	2	2	2
0	3	4	0	3	3	3	1	1	2	5	5	3	5	5	5	5	5	3	1	1	2	2	4	3	4	2	3	2	4	2	4	3	2	4	4	4	4	1	1	4	4	4	3	1	1	5	4	3	3
1	10	3	1	4	4	3	1	1	1	3	4	1	3	5	4	5	4	3	2	1	1	3	4	4	2	1	2	2	4	3	4	3	4	3	4	4	4	1	3	4	2	4	4	2	1	4	4	4	4
1	12	5	0	4	5	5	3	3	3	4	3	1	3	5	4	4	4	6	6	6	6	6	4	4	3	4	3	2	3	2	4	4	2	5	4	3	3	1	4	5	3	4	1	2	2	3	5	4	4
0	1	4	1	3	3	3	3	3	3	4	4	4	3	4	4	3	3	3	2	1	2	3	4	4	3	2	3	2	3	2	4	3	3	4	4	4	5	3	3	5	3	3	3	4	2	3	3	3	4
0	2	5	1	3	3	3	3	4	3	4	4	4	4	4	4	4	4	2	4	1	5	2	4	3	3	3	4	2	4	2	4	4	2	4	4	4	4	1	2	4	3	2	2	2	2	3	2	3	3
1	20	4	0	4	4	4	3	2	3	3	2	2	3	4	3	3	4	2	2	2	3	2	4	4	2	4	3	2	4	3	4	2	2	3	3	2	3	4	2	4	4	4	2	3	3	4	4	4	4
0	40	5	1	3	4	4	2	3	3	4	4	2	2	5	4	5	4	2	2	1	1	3	3	2	1	3	3	2	4	3	4	4	1	3	3	3	5	4	4	4	1	4	3	3	3	3	1	3	3
0	40	4	1	4	4	4	3	4	3	5	5	3	4	5	4	3	2	2	2	1	2	1	5	4	4	1	1	1	2	4	4	5	4	4	3	4	5	4	3	2	2	4	2	3	4	4	2	3	4
1	12	5	0	4	5	5	3	2	1	3	4	1	3	3	4	2	2	5	3	2	5	3	2	2	2	2	2	2	4	2	4	4	2	4	2	4	4	3	4	4	4	3	3	4	4	4	4	4	4
0	11	3	1	4	4	4	3	3	3	3	4	4	4	5	4	4	3	4	2	1	2	2	4	4	3	2	2	2	3	2	4	4	3	3	3	2	4	4	3	4	2	4	4	4	4	2	2	3	3
1	4	4	1	2	3	3	4	4	4	3	4	3	3	5	5	4	4	4	2	2	2	3	4	4	2	2	2	3	4	4	4	3	2	3	4	3	4	3	2	2	3	2	2	4	3	4	3	3	4
1	32	5	0	4	4	4	3	3	3	5	5	5	5	4	3	2	4	2	2	2	2	2	4	3	2	1	2	3	3	4	3	4	2	3	4	3	5	2	2	4	2	3	4	3	2	4	4	3	3
0	25	4	0	3	3	2	2	2	2	4	4	4	4	5	5	5	5	2	2	1	1	2	3	3	3	3	3	3	3	3	5	4	2	2	3	2	4	4	3	2	2	3	3	2	2	3	4	2	2
1	30	5	1	3	3	4	1	1	1	4	4	1	3	4	3	4	3	3	3	2	3	3	3	3	3	2	3	2	3	2	4	4	2	4	3	4	4	2	4	4	3	3	3	3	3	3	3	3	3
0	1	4	1	3	3	2	2	3	3	4	5	3	3	5	5	4	4	3	1	2	3	3	4	3	3	1	2	2	3	3	3	5	4	3	2	2	4	2	3	4	3	3	3	3	4	3	2	3	4
1	34	3	1	3	4	4	2	1	2	4	4	3	2	5	3	4	3	2	2	2	2	2	3	3	2	3	3	3	3	4	3	3	3	3	3	4	5	4	2	4	3	1	3	4	3	3	3	4	4
1	23	4	0	4	3	3	2	1	3	4	4	2	3	2	3	2	4	4	3	3	3	2	4	3	2	2	3	1	4	4	5	4	2	2	3	3	4	5	2	1	2	4	1	1	4	3	4	3	4
0	11	5	0	4	4	4	5	5	4	3	3	3	2	2	3	3	3	2	2	1	2	2	4	4	2	2	3	2	4	3	4	3	2	2	4	2	3	2	2	4	2	4	2	2	4	2	4	3	3
1	26	4	1	3	4	4	3	2	2	4	4	3	3	4	4	4	3	4	3	2	3	2	4	3	2	1	3	2	3	3	4	4	3	3	3	2	2	3	3	2	3	4	2	2	4	4	3	3	4
0	10	4	1	3	3	3	1	1	1	5	5	2	3	5	5	4	5	2	1	1	2	2	4	4	4	4	1	1	3	4	3	5	2	4	3	4	5	1	4	4	2	3	3	3	5	3	3	3	2
0	3	5	0	5	5	5	5	5	4	5	4	3	4	4	3	4	2	6	6	5	2	6	5	4	1	1	1	1	4	4	5	5	3	4	4	1	4	3	1	4	2	4	2	1	3	5	3	4	5
1	28	5	1	3	5	5	3	4	3	4	4	2	2	5	4	5	4	6	3	4	4	4	4	3	2	1	1	3	1	2	4	5	5	4	3	3	5	4	4	3	3	4	4	3	5	4	4	4	2
0	40	3	1	4	4	4	4	1	3	4	3	1	1	4	4	5	5	4	2	2	2	2	3	3	3	3	3	3	3	3	3	3	3	3	3	3	3	3	3	3	3	3	3	3	3	2	2	2	2
0	14	4	1	3	4	3	5	4	4	3	4	3	3	5	5	5	5	3	2	2	2	1	4	4	4	1	1	1	4	2	5	4	2	4	3	4	4	4	2	4	3	4	3	3	3	4	2	3	4
1	33	2	1	3	2	3	2	1	4	1	3	1	3	4	3	3	2	2	2	1	1	1	3	3	4	1	1	1	1	5	5	3	3	4	4	5	5	5	4	4	3	4	3	4	1	1	1	2	3
1	5	4	1	3	4	4	4	3	3	3	4	3	3	4	5	4	5	5	5	4	4	5	4	3	2	2	2	2	4	3	4	5	1	4	4	4	4	1	4	4	2	2	2	3	4	4	2	5	4
0	2	4	0	3	4	4	3	2	3	3	4	4	4	4	4	4	4	5	1	3	5	4	3	4	3	1	2	1	3	4	2	3	4	5	2	5	4	5	3	3	4	3	3	4	4	3	4	2	4
0	55	5	1	5	5	5	4	4	4	5	4	4	4	4	4	4	4	4	2	3	3	3	5	5	4	3	1	1	5	2	5	5	4	4	3	3	5	2	3	2	3	2	2	2	5	4	3	3	3
0	37	4	1	3	3	4	2	2	2	5	5	4	4	5	4	2	2	2	2	2	2	2	5	3	1	1	1	1	4	3	5	3	4	3	4	4	3	4	3	3	4	4	3	4	4	4	2	2	3
1	20	5	1	3	4	4	4	3	3	1	1	1	1	4	5	5	5	1	5	6	1	1	5	3	1	1	3	1	4	4	5	4	3	3	4	4	5	3	1	1	1	3	1	3	3	3	4	3	3
0	38	2	0	4	5	4	3	3	3	1	2	1	2	4	4	3	3	4	7	5	7	3	5	3	3	3	2	2	2	2	3	5	3	5	5	5	5	5	5	3	3	3	4	5	3	3	2	2	3
0	32	4	1	4	4	4	2	4	3	4	3	1	1	2	3	2	2	6	6	3	6	4	5	5	1	1	4	1	4	2	4	4	1	3	1	4	4	1	4	1	1	4	3	3	4	4	1	4	4
1	33	2	1	3	3	4	2	3	3	3	4	2	2	4	4	3	2	3	3	3	5	5	3	4	2	3	1	2	3	4	3	3	3	4	4	4	5	3	4	4	3	3	4	3	5	4	4	3	2
0	10	4	0	3	3	3	1	2	2	4	5	5	5	5	5	4	3	3	1	1	1	1	2	4	3	2	1	2	3	4	4	2	4	5	3	4	4	3	3	3	4	3	3	4	2	2	4	3	2
1	23	5	1	3	4	3	4	4	2	3	3	2	2	3	4	3	4	2	2	1	1	1	4	4	1	1	1	2	3	2	4	4	2	5	2	4	4	1	3	4	2	4	5	4	4	3	4	3	4
0	39	4	1	4	4	4	5	5	5	5	3	2	3	4	2	2	1	5	6	6	6	6	4	4	1	4	1	1	3	3	5	5	1	3	4	4	1	1	4	4	2	4	5	2	4	3	1	4	4
0	7	5	1	4	4	4	3	3	4	4	4	3	4	5	3	4	3	5	4	2	4	5	2	4	1	2	4	2	2	2	4	2	2	4	4	4	4	4	2	5	3	3	4	4	4	4	3	3	4
0	32	4	0	3	2	2	4	3	3	5	5	4	4	5	5	5	5	3	6	2	2	2	4	3	2	4	2	2	3	4	4	4	3	4	2	4	4	4	4	3	3	2	4	2	2	2	4	3	5
0	26	2	1	3	2	3	3	3	3	5	4	4	4	3	3	3	4	2	1	1	2	1	4	3	3	2	2	3	3	3	4	3	2	4	4	4	4	4	4	3	3	3	3	2	3	3	3	2	3
1	22	2	1	3	4	3	2	2	2	3	2	1	3	1	3	1	1	4	4	3	4	3	5	3	3	3	2	3	4	3	1	5	3	4	3	3	5	3	3	3	2	3	2	4	3	3	4	3	4
0	10	2	0	3	3	3	5	5	5	4	5	4	5	5	5	5	5	5	6	3	6	5	4	4	3	2	1	2	4	3	4	4	3	4	4	4	4	5	4	4	2	4	1	3	1	4	2	2	4
0	34	5	0	1	1	4	3	3	4	4	4	5	5	5	5	5	4	3	1	1	4	3	4	2	2	1	1	1	4	4	4	4	4	3	3	2	4	5	3	2	4	4	3	4	3	1	2	2	2
0	17	4	1	4	4	5	4	4	4	4	4	4	4	4	4	5	4	5	4	3	6	5	4	5	3	4	2	2	4	2	4	4	4	4	3	3	4	3	2	4	2	2	2	2	5	4	2	4	3
1	32	5	0	4	4	4	3	2	2	4	3	2	4	4	3	2	3	2	3	2	2	1	3	4	4	3	1	1	2	4	4	5	2	4	3	5	5	5	3	2	2	3	4	4	3	3	5	4	4
0	7	5	1	4	3	3	3	3	2	3	4	4	4	5	4	3	3	4	2	1	4	1	3	4	2	1	3	1	3	2	4	5	2	5	4	4	5	1	2	4	4	2	2	4	3	4	2	2	3
0	30	4	1	4	3	3	4	4	4	4	4	2	4	5	4	4	5	5	3	3	6	3	5	4	2	3	2	2	5	2	4	3	2	5	3	4	4	2	4	2	3	4	2	3	2	5	2	4	5
1	1	4	1	2	3	2	3	2	3	5	4	4	5	5	5	5	5	3	4	2	2	3	4	3	2	3	3	1	5	2	5	4	2	3	4	3	4	1	2	3	2	4	2	3	1	3	2	4	4
0	9	4	1	3	3	3	2	2	3	2	4	3	4	5	4	4	4	6	5	4	5	4	2	2	2	2	4	1	4	2	4	3	4	4	4	2	4	1	4	2	4	4	3	4	1	3	2	2	3
0	46	4	1	3	2	3	3	3	3	4	4	2	4	5	5	5	5	2	4	2	2	2	4	3	2	1	2	2	3	3	4	4	2	4	3	3	4	2	2	4	2	4	4	2	2	4	2	2	3
0	9	5	1	2	4	3	3	3	3	3	4	1	3	5	4	4	5	2	2	2	2	2	4	4	2	2	2	2	3	3	4	4	2	2	3	4	4	3	3	2	4	4	3	2	3	3	4	3	3
0	34	4	0	5	5	5	4	4	4	5	4	4	5	4	4	5	5	2	2	1	2	1	4	4	2	2	3	2	4	2	5	4	3	2	3	2	4	1	2	2	2	4	2	1	3	4	3	4	4
0	7	4	1	3	3	3	4	4	4	4	3	3	4	3	3	3	3	5	2	3	5	3	4	4	3	2	1	3	4	3	4	4	2	3	3	3	4	2	2	5	3	3	2	2	1	3	3	4	4
1	26	3	1	4	4	4	1	1	1	4	4	4	4	5	4	5	4	4	1	2	2	2	1	3	2	4	2	1	2	2	5	4	2	3	2	4	4	1	4	4	4	5	3	3	4	4	3	3	4
0	4	4	1	4	4	3	2	3	2	4	5	4	4	5	5	5	4	2	2	2	2	1	4	4	1	3	1	3	4	4	1	3	2	3	3	5	4	3	4	4	3	4	3	4	3	4	3	3	2
0	33	5	0	4	4	4	3	2	3	2	2	1	4	4	4	3	3	4	5	2	4	3	4	2	2	2	2	2	2	4	2	5	3	5	3	5	5	3	4	4	3	3	2	4	2	4	4	5	4
0	14	4	1	4	4	4	4	3	4	5	4	2	3	4	4	5	3	2	6	2	5	1	4	4	3	1	1	1	4	4	3	3	4	5	4	4	5	5	5	4	3	3	2	2	5	3	1	1	2
0	12	4	1	3	4	3	4	4	4	4	4	3	4	5	5	5	5	2	4	3	4	2	3	4	4	3	2	2	4	2	2	4	3	4	2	4	4	4	4	3	3	3	4	4	3	4	4	5	5
0	23	4	0	4	4	3	3	3	3	4	4	5	4	5	4	5	5	2	1	1	2	2	3	3	4	2	2	2	3	2	4	3	4	5	3	4	4	4	4	3	4	3	3	2	4	4	3	3	3
0	12	4	1	3	3	2	1	1	3	3	4	3	3	4	4	5	4	3	2	1	2	2	4	3	3	1	1	1	3	4	5	5	2	2	4	2	5	4	2	2	2	4	2	3	5	3	2	1	4
0	14	4	0	2	2	2	3	3	4	5	5	5	5	5	5	5	5	2	1	1	2	1	5	4	3	1	1	1	3	4	4	3	3	5	3	4	4	1	3	3	3	5	3	2	1	3	4	3	3
0	18	4	1	4	5	5	3	4	3	4	4	2	3	3	5	3	3	2	1	3	3	3	4	3	2	2	4	2	2	3	3	5	4	4	3	3	5	3	1	1	3	3	3	2	1	4	5	4	4
0	12	4	0	5	5	4	4	3	3	4	4	3	3	5	4	3	2	6	5	5	6	5	4	4	3	3	3	3	3	3	3	4	2	4	3	2	4	2	3	3	2	3	2	2	2	5	4	5	4
0	7	4	1	4	3	3	4	2	4	5	5	5	5	5	4	1	2	6	4	3	3	3	5	4	2	1	2	1	4	1	2	4	4	5	3	5	5	2	4	4	4	4	3	5	4	4	2	2	4
0	4	5	1	2	2	3	2	2	2	5	5	5	5	5	5	5	5	3	3	1	2	2	4	4	2	1	1	1	3	5	4	4	3	4	3	4	5	2	2	2	2	3	3	2	4	4	2	3	3
0	12	4	0	5	5	5	4	4	4	4	4	2	3	3	2	3	3	3	2	2	2	2	3	4	2	2	3	2	3	2	4	3	5	5	2	4	4	1	4	2	4	2	3	4	2	2	3	3	2
0	10	4	1	2	3	2	2	3	3	3	4	2	3	4	2	5	3	4	1	3	1	5	4	2	3	1	3	1	3	3	4	3	4	2	4	2	4	2	3	5	2	4	4	3	3	4	2	1	3
0	20	4	0	5	5	5	5	3	4	3	4	1	3	5	3	4	3	6	6	5	6	4	4	4	2	3	3	2	3	2	4	3	2	5	3	3	4	2	2	3	3	4	2	2	4	2	4	3	4
0	18	4	1	3	4	2	4	4	3	4	4	4	4	4	4	3	3	2	2	2	2	2	4	3	3	1	1	1	1	3	5	5	3	5	3	4	5	3	4	4	4	4	3	2	3	4	1	3	4
1	10	4	1	4	4	4	3	4	4	4	4	3	2	4	3	4	3	2	1	1	6	5	2	4	2	4	3	2	3	3	3	3	4	4	4	4	4	1	4	3	3	2	5	2	3	4	3	4	4
1	15	4	1	3	4	4	4	4	3	4	4	4	4	3	4	4	4	2	2	1	2	2	4	2	2	1	4	1	3	3	2	4	2	3	3	4	4	2	2	4	3	4	3	4	2	3	4	4	4
0	3	1	0	3	4	3	3	4	3	3	3	3	2	4	5	4	1	5	2	4	3	4	4	2	2	1	4	1	1	3	5	4	3	2	1	4	2	1	1	2	3	3	4	3	4	3	1	3	3
1	8	3	1	2	4	3	4	4	4	3	4	3	3	5	5	5	5	3	2	3	2	1	4	4	2	1	1	1	5	1	5	4	4	4	3	4	4	1	3	4	4	4	1	2	4	4	3	4	4
1	24	3	1	4	4	4	3	2	2	4	5	4	3	3	3	2	4	2	1	1	1	3	4	2	2	2	1	4	2	4	4	4	4	4	2	4	5	2	4	2	2	2	2	2	4	4	3	2	3
0	44	5	1	3	3	4	3	3	3	5	5	4	4	4	3	4	3	3	3	2	2	2	3	3	4	1	1	4	3	1	4	5	1	5	3	4	5	2	2	2	2	4	2	4	1	4	1	3	3
0	19	4	1	3	3	3	4	3	4	4	4	3	3	4	4	1	2	2	2	1	2	2	4	3	2	1	3	1	4	2	3	5	1	4	3	4	4	3	2	4	3	4	3	3	1	4	2	3	4
1	14	4	1	3	3	3	3	3	2	3	3	2	4	3	4	4	4	2	3	1	4	3	3	3	2	4	2	1	3	3	4	4	2	4	2	4	4	2	2	2	4	5	3	2	2	4	2	3	3
1	21	3	1	3	3	3	2	2	2	4	5	2	3	4	5	3	5	2	3	2	2	2	4	2	2	2	3	3	3	3	3	3	3	3	3	3	3	3	3	3	3	3	3	3	3	3	3	5	4
0	16	5	1	3	4	4	4	4	3	3	3	3	3	3	4	4	4	3	4	2	3	3	4	4	2	1	1	1	4	2	4	4	3	4	4	4	5	1	2	4	4	3	4	4	4	3	4	2	2
1	35	5	1	4	4	4	2	1	2	4	4	3	4	5	4	3	2	5	2	2	3	2	4	4	3	1	2	1	3	4	4	3	2	4	4	4	4	4	3	4	2	3	2	3	4	4	3	3	4
0	42	4	1	4	4	3	3	2	3	2	4	3	3	5	5	4	3	4	2	2	4	6	3	4	1	5	1	2	4	1	3	5	2	4	3	4	5	1	2	4	4	5	1	3	5	5	4	4	4
0	24	4	1	3	1	2	2	3	2	5	5	4	4	4	5	4	5	1	1	1	1	1	4	4	2	1	2	2	3	3	4	4	2	2	4	3	3	5	2	2	3	4	3	4	2	4	1	3	3
0	8	4	1	4	3	3	4	3	3	4	4	3	4	4	4	3	2	5	4	4	3	3	3	3	3	3	4	2	2	4	3	4	2	3	2	4	4	2	3	3	2	2	3	2	2	4	2	3	3
1	19	4	0	3	3	3	3	3	3	5	5	1	4	5	4	5	4	1	1	1	2	3	4	1	1	1	1	1	4	3	5	5	1	4	4	4	4	1	4	2	4	4	2	3	4	3	2	2	2
0	28	3	0	3	1	3	4	4	4	3	3	4	4	3	3	3	1	2	1	2	1	1	4	3	4	1	2	1	4	2	5	4	2	3	4	4	3	4	3	1	3	5	2	3	1	3	3	3	3
0	5	4	1	4	4	4	4	3	3	4	5	4	4	3	3	4	3	3	2	2	4	4	5	3	1	1	3	1	5	1	4	5	3	2	3	2	3	4	3	3	3	4	3	3	3	4	3	4	4
1	10	2	1	3	3	3	2	1	2	3	3	1	2	5	5	5	3	3	2	2	3	3	4	3	2	3	3	2	3	3	3	3	2	4	3	4	4	1	2	5	3	3	3	3	2	3	3	3	3
1	15	2	1	4	3	3	1	1	1	1	2	3	3	4	3	3	4	1	3	1	4	5	4	2	3	1	1	2	4	3	3	3	4	4	3	4	5	1	2	5	4	3	3	3	3	3	3	4	3
1	9	5	0	2	3	3	3	2	2	4	4	4	4	3	4	4	2	2	1	1	2	2	4	3	3	4	2	2	4	2	4	4	2	3	4	3	3	2	3	4	2	3	4	3	3	3	3	3	3
0	9	4	1	4	4	4	5	5	4	3	3	2	3	4	3	3	2	5	2	2	4	4	4	3	3	3	2	1	3	1	2	5	4	5	4	3	4	1	2	5	4	4	3	4	5	4	3	4	3
0	27	4	1	3	3	3	4	4	3	4	4	2	3	3	3	4	4	2	1	1	2	1	4	4	2	1	1	1	3	5	4	5	2	2	3	2	5	3	2	2	2	4	4	2	2	3	1	5	1
0	25	5	1	3	3	3	1	1	1	4	4	1	3	5	3	5	4	1	1	1	1	1	4	2	3	1	3	1	3	3	3	5	3	3	3	3	5	3	3	3	3	3	3	3	3	4	1	3	3
0	46	4	1	3	3	4	3	3	3	4	4	3	3	4	3	2	3	3	2	3	3	3	3	4	2	2	1	1	4	3	2	4	4	4	3	4	4	3	4	4	4	3	4	4	4	4	2	3	4
1	17	3	0	4	5	4	4	4	4	2	3	1	1	5	4	2	2	5	5	5	6	7	5	1	1	2	3	1	4	4	4	1	1	4	2	4	2	2	3	4	3	4	1	4	5	5	2	5	5
0	24	4	0	3	2	2	1	1	1	5	4	3	3	4	4	5	5	1	1	1	1	3	3	4	3	2	1	2	3	2	3	4	4	4	3	4	4	2	3	4	3	3	4	4	4	2	2	2	3
1	19	5	1	3	2	2	3	3	3	2	4	1	1	3	2	4	3	4	2	4	1	3	3	3	3	1	1	3	3	4	2	4	3	2	4	4	4	4	2	2	2	4	4	2	3	3	2	4	4
0	20	4	1	3	3	3	2	2	2	5	5	3	4	4	4	5	4	2	1	1	1	1	4	2	3	2	2	2	3	4	3	4	3	2	3	2	4	4	3	2	4	3	4	2	4	4	3	3	3
0	25	4	1	3	4	3	2	1	3	4	4	2	3	4	3	3	2	3	3	2	4	3	4	4	3	1	1	1	3	4	1	4	3	4	3	5	4	3	2	4	2	4	4	4	4	4	2	3	2
0	24	3	1	3	3	3	2	2	2	5	5	5	5	3	3	1	3	1	1	2	1	1	5	1	2	1	1	1	5	1	5	5	1	5	5	1	5	1	1	5	1	5	5	1	5	3	1	3	2
1	25	5	1	3	2	3	3	4	3	4	3	2	4	4	4	4	4	2	2	1	2	1	1	1	3	1	4	1	3	4	2	5	4	4	3	2	5	5	4	3	4	2	4	1	1	3	4	3	3
0	7	4	0	4	4	4	3	3	3	4	3	4	4	5	5	5	5	4	4	3	3	3	4	5	4	2	3	1	3	2	5	2	2	5	4	4	3	4	1	5	2	4	2	2	1	4	4	3	3
0	4	5	0	5	5	5	3	3	3	4	4	3	4	4	4	4	3	6	6	5	5	5	4	4	3	2	2	2	3	2	4	3	3	5	3	4	4	2	4	3	4	2	3	4	4	3	4	3	3
1	9	5	0	4	4	5	3	3	3	4	5	3	3	4	4	3	3	4	2	1	3	7	5	2	2	3	4	1	3	1	5	3	2	4	3	3	5	4	2	5	4	3	4	3	3	1	3	3	3
0	14	4	0	3	3	3	2	2	2	4	4	3	4	5	4	5	5	2	4	2	3	3	4	3	3	2	2	1	4	3	3	3	2	3	3	3	5	4	2	3	4	4	4	3	4	4	5	3	5
1	23	5	1	4	4	3	2	3	2	5	5	4	5	5	5	5	5	1	1	1	1	2	3	3	1	1	4	1	3	4	5	5	1	1	3	3	3	3	3	1	3	3	1	2	1	5	5	4	3
0	31	4	1	5	5	5	4	4	5	4	5	5	5	4	2	3	3	6	6	6	5	6	4	5	3	5	2	1	2	1	4	5	3	4	5	4	5	5	4	5	4	2	5	4	4	4	2	3	4
1	3	5	1	3	4	3	3	2	1	4	5	4	4	4	4	5	4	5	3	2	2	4	3	4	3	4	1	2	3	4	4	4	2	3	4	3	4	1	2	4	3	2	3	3	3	5	4	3	4
0	44	4	1	2	3	3	3	3	3	2	3	2	3	5	5	3	3	2	2	1	2	2	4	3	4	4	2	1	4	2	5	4	3	2	3	2	4	2	3	4	3	3	3	4	2	5	3	3	4
1	10	2	1	2	2	3	3	3	1	4	4	3	4	5	3	4	3	6	2	2	1	7	4	3	2	3	2	3	3	3	3	3	4	3	4	3	5	2	3	3	3	3	3	3	3	4	2	4	4
0	18	2	1	3	1	2	3	3	3	3	5	2	2	5	3	4	4	2	2	1	1	3	4	2	4	3	1	1	5	1	4	4	1	4	4	4	5	1	3	3	4	4	4	5	3	4	3	3	3
0	34	2	0	3	3	3	3	3	3	4	4	3	3	4	3	1	1	6	5	5	6	1	4	3	1	3	2	1	3	3	4	3	2	5	4	4	4	4	4	1	2	5	5	4	2	3	3	3	3
0	11	5	0	5	5	5	3	3	3	4	4	3	4	5	4	4	3	5	4	2	3	4	4	4	3	2	2	2	3	2	3	4	2	4	3	3	4	2	2	4	3	3	3	4	4	4	5	3	4
0	34	4	1	3	3	3	3	3	2	3	4	3	4	5	5	2	3	2	3	2	2	3	4	3	2	3	4	1	1	2	4	5	2	3	4	3	5	4	1	4	3	4	3	4	1	5	2	3	4
0	5	3	1	3	3	3	3	2	3	4	4	4	4	5	5	5	4	2	1	2	2	2	4	3	2	3	2	2	1	3	4	4	4	4	4	4	4	1	3	5	4	3	3	3	1	4	3	4	3
0	10	4	0	4	4	3	4	4	4	4	4	4	4	5	5	4	4	5	3	5	5	4	4	4	2	1	2	1	3	4	4	3	4	4	3	3	5	1	1	2	3	4	2	3	1	4	4	3	3
1	13	3	1	4	4	4	1	1	1	2	1	1	2	5	3	4	4	2	3	2	4	4	3	4	2	3	2	2	3	3	3	4	2	4	3	4	5	1	3	4	3	2	3	4	3	3	4	4	4
0	22	3	1	4	3	3	2	1	1	4	4	3	4	3	3	3	3	4	2	4	3	2	4	4	3	3	2	3	3	2	3	3	4	4	3	3	4	3	3	3	3	3	4	3	2	3	2	3	3
1	6	3	0	4	4	4	4	2	2	4	4	2	2	3	4	4	5	3	2	2	2	2	4	4	2	3	3	2	3	3	3	3	3	4	4	4	4	2	4	3	4	2	4	2	2	2	4	3	3
0	7	4	1	4	5	4	3	3	3	5	5	4	4	2	3	4	5	7	5	5	6	7	4	4	1	2	1	3	4	4	2	5	3	4	3	2	5	1	3	4	3	2	2	3	1	5	2	4	4
0	6	4	1	2	3	1	3	3	3	5	4	3	3	5	4	5	4	2	2	1	1	2	4	3	3	2	2	1	3	2	5	4	2	4	3	4	3	3	2	4	3	3	2	3	4	4	2	2	3
0	3	4	1	3	4	3	4	4	3	5	4	5	5	5	5	5	5	6	3	2	6	2	3	4	3	3	4	1	4	3	3	4	3	4	3	3	4	2	2	2	2	2	2	2	2	3	2	3	3
0	10	4	1	4	4	4	4	4	4	4	4	3	4	5	3	4	2	4	2	2	4	4	4	4	4	1	4	1	4	1	4	3	3	4	3	3	5	1	4	4	4	1	2	4	4	4	4	4	4
0	23	4	0	5	4	4	1	3	3	5	3	4	4	5	4	5	4	2	3	2	2	3	3	4	2	1	3	1	3	2	4	1	2	4	4	4	4	2	3	4	2	4	4	5	5	4	4	3	3
0	28	4	0	3	3	3	3	4	4	4	4	4	4	4	4	2	2	2	2	2	1	1	4	4	2	2	2	1	2	3	4	4	2	3	4	4	4	4	2	3	4	4	4	3	2	3	2	4	3
1	46	4	1	4	4	4	4	4	4	2	2	3	2	2	2	1	1	6	4	5	5	4	4	4	2	1	3	1	4	2	4	5	2	4	4	3	5	2	3	2	3	3	3	1	2	4	3	4	4
0	18	4	1	3	4	4	3	3	3	4	4	4	4	3	4	4	5	2	2	1	2	1	2	2	2	1	2	1	3	3	3	4	3	4	4	4	4	3	3	4	3	4	3	3	3	4	3	3	4
1	8	3	1	3	3	3	1	2	3	5	4	3	4	5	4	3	4	2	3	1	1	3	3	4	2	2	1	1	4	2	5	4	2	4	2	4	4	4	2	2	3	4	4	1	4	3	2	3	3
0	14	4	1	4	3	3	4	4	3	4	4	1	2	4	4	4	5	3	2	2	3	3	4	3	2	1	2	1	3	4	4	3	4	4	4	4	5	2	3	4	4	3	2	2	1	4	3	4	4
0	5	5	1	3	3	3	4	3	3	4	4	4	4	5	4	4	4	2	2	1	2	2	5	2	2	1	1	2	4	4	3	4	2	4	2	2	5	1	1	5	1	4	3	2	2	4	2	3	4
1	2	4	1	4	3	3	3	2	2	3	3	3	3	4	4	4	5	3	2	2	2	2	4	3	2	1	2	1	4	4	4	4	2	3	2	3	4	3	3	2	3	3	2	2	3	4	3	3	4
0	6	4	1	4	3	3	2	3	3	4	5	4	5	5	3	5	5	6	4	4	6	5	5	3	2	4	2	1	2	2	3	5	4	5	5	5	4	2	3	5	4	2	4	2	5	4	2	4	3
1	27	5	1	4	4	4	4	4	3	4	4	4	4	4	3	3	2	2	1	2	2	2	4	4	3	1	3	1	3	4	3	5	2	2	3	2	4	3	3	3	2	3	2	3	1	4	5	5	5
0	8	4	1	2	4	4	2	2	2	4	4	4	4	5	4	2	2	5	5	4	5	6	3	4	2	1	1	1	3	1	4	4	2	5	3	5	4	1	2	5	4	4	3	4	4	3	1	2	4
1	18	3	0	5	5	4	3	3	4	2	3	1	3	3	4	2	4	4	4	2	2	2	3	3	3	1	5	1	3	3	2	3	3	5	3	4	4	3	5	1	3	1	4	3	4	4	4	4	4
0	1	4	0	3	4	3	3	2	2	5	5	5	5	5	5	5	5	2	1	2	1	2	4	4	3	3	2	2	3	2	4	3	3	4	3	3	5	3	1	2	3	3	3	4	4	4	5	3	4
0	36	4	1	3	3	3	5	4	4	2	4	3	4	4	4	3	4	4	4	4	2	2	3	3	3	1	1	1	3	4	4	4	1	4	3	3	3	3	3	3	4	4	3	3	1	4	2	3	3
0	32	4	1	3	3	2	4	4	4	5	5	3	5	5	5	3	3	3	4	2	3	1	3	2	2	1	1	1	4	4	5	5	2	2	3	3	4	1	2	3	2	3	2	2	3	3	5	4	3
0	7	4	1	4	3	4	3	3	4	4	4	4	5	5	5	5	5	2	1	1	2	1	4	4	2	4	1	1	4	2	4	4	2	5	4	5	5	2	4	2	4	4	2	2	4	3	2	3	3
0	11	5	0	3	3	3	3	2	4	4	5	3	4	4	5	5	5	5	5	3	5	5	4	4	4	4	4	1	2	2	3	4	3	4	4	3	5	4	4	4	3	1	4	3	5	3	3	3	4
1	28	5	1	4	5	5	4	5	4	3	3	3	3	2	2	4	4	7	6	7	7	7	5	4	2	3	1	1	4	2	4	5	3	5	3	4	5	2	4	1	4	1	4	5	5	3	1	2	3
0	46	4	1	3	3	3	4	3	3	3	3	3	3	5	4	4	4	3	2	2	2	2	4	4	4	1	1	1	5	2	4	4	4	2	3	4	5	4	2	2	4	3	4	2	2	4	2	2	4
1	5	4	1	3	3	4	5	4	2	1	5	2	4	5	5	5	5	6	5	6	5	3	4	1	1	1	5	1	4	1	5	5	2	3	1	3	4	1	3	5	3	2	2	1	1	4	2	3	4
0	14	4	1	3	2	3	3	4	4	5	4	4	4	5	5	3	4	2	2	1	2	2	4	5	4	2	2	1	3	2	4	2	2	5	3	4	4	4	4	4	3	2	4	5	5	4	1	2	3
0	27	4	1	3	4	2	2	2	2	5	4	3	4	5	4	4	4	1	3	1	2	2	4	5	2	2	2	1	4	2	3	4	2	4	2	2	4	1	4	4	4	2	4	4	5	5	3	4	3
1	30	3	1	4	4	4	4	3	3	3	4	2	4	3	2	3	2	6	6	6	7	6	5	3	2	1	1	2	3	2	5	4	1	4	4	4	4	1	2	4	2	5	2	2	2	4	3	4	4
1	6	3	1	3	2	3	5	4	3	4	3	4	4	5	4	3	3	4	3	4	4	3	2	4	3	3	1	2	3	2	4	3	4	4	3	4	4	1	4	3	3	3	3	4	4	4	3	4	4
1	29	5	1	3	3	3	4	4	4	4	4	3	3	3	3	2	2	2	2	1	1	1	4	3	2	2	3	3	4	2	4	3	2	2	3	2	2	2	2	2	2	4	2	2	2	3	2	3	3
0	21	4	1	3	3	3	5	4	4	5	5	1	3	4	3	5	5	2	4	1	1	1	4	4	4	1	1	1	4	4	4	4	3	2	5	3	5	3	3	4	4	2	1	2	3	2	1	3	2
0	24	4	1	3	2	2	4	4	4	5	3	4	4	5	5	1	1	2	1	1	2	1	5	2	1	1	1	3	4	2	4	5	1	4	5	4	5	2	2	1	4	3	4	3	1	5	3	3	3
0	12	4	1	2	3	3	3	3	3	2	4	2	4	5	4	5	5	3	2	2	1	2	3	4	1	1	2	1	1	3	3	5	4	4	3	4	5	1	3	3	4	3	3	4	4	4	4	3	4
0	3	4	1	3	3	3	2	3	3	4	4	2	3	5	4	5	4	2	2	1	2	3	4	2	2	2	3	1	4	2	4	3	4	2	4	3	4	2	3	4	3	3	2	4	4	4	3	2	4
1	35	4	1	3	4	3	4	3	3	4	3	3	4	4	4	2	5	2	2	2	2	2	4	2	2	2	3	2	3	4	4	3	2	2	3	3	3	3	2	3	3	2	3	3	2	4	3	4	4
1	8	4	1	3	4	4	2	2	1	4	4	1	2	5	4	5	5	4	2	3	3	4	3	2	1	1	3	3	3	3	3	3	3	4	3	3	5	3	1	3	3	3	2	1	3	5	3	1	4
0	3	4	1	5	4	4	3	2	3	2	3	2	4	3	4	4	3	3	1	1	2	2	4	3	2	2	1	1	4	2	3	4	4	4	4	3	5	4	2	3	4	4	4	3	4	4	3	4	3
0	8	5	1	1	1	1	3	3	3	3	3	3	3	5	5	5	4	1	1	1	1	1	2	4	4	1	1	1	4	2	4	5	5	5	3	2	4	3	2	4	4	2	2	2	2	3	3	3	2
0	14	4	0	5	4	4	3	3	3	4	4	2	2	5	3	4	4	2	2	1	3	2	5	3	1	2	1	1	5	2	5	5	2	5	4	4	5	4	2	2	1	4	2	3	1	5	5	5	5
0	36	2	0	4	5	5	3	3	3	1	2	1	2	4	4	3	3	4	7	5	7	4	5	3	3	3	2	2	2	1	3	4	3	5	5	5	5	5	5	3	3	3	4	5	4	3	2	2	3
1	3	3	1	3	3	3	2	3	3	2	2	1	3	5	4	5	4	1	1	1	1	1	4	4	2	1	1	1	4	1	4	5	2	4	4	3	5	1	1	4	2	4	3	4	4	4	2	4	5
1	3	3	1	2	2	2	2	1	1	1	4	2	5	5	3	3	4	1	4	4	5	7	4	3	3	2	1	1	3	4	4	3	4	3	3	3	4	1	2	4	4	1	3	5	5	3	3	1	4
0	7	3	1	3	3	3	1	1	3	3	4	2	4	5	4	5	4	4	1	1	1	2	4	3	2	1	1	1	3	4	5	4	4	4	2	2	4	1	2	2	2	3	1	4	3	1	1	1	3
0	38	4	1	1	3	4	3	2	3	4	4	3	5	4	5	5	5	6	2	6	6	6	4	4	1	3	2	2	3	2	4	4	3	3	4	2	4	1	2	2	3	4	3	3	3	4	2	2	4
0	9	5	0	1	1	1	2	4	4	5	5	5	5	4	4	4	2	2	2	2	2	2	4	3	3	2	2	2	4	2	4	4	2	2	3	2	2	2	2	4	4	3	2	2	3	3	4	3	4
1	4	3	1	3	3	3	2	2	1	4	4	4	4	4	3	4	3	2	5	2	4	2	4	3	2	1	3	2	3	4	2	3	3	4	2	3	4	2	2	4	3	1	3	4	3	4	3	3	3
0	10	4	0	4	5	5	5	4	4	4	5	2	4	3	3	2	1	7	7	5	5	5	3	4	3	4	3	3	3	3	1	3	3	3	3	4	4	3	3	4	4	2	1	3	3	3	4	3	3
0	14	4	1	4	4	4	3	3	4	4	4	4	4	3	3	3	3	2	1	1	2	1	4	4	1	2	1	1	4	2	5	5	2	2	3	2	4	5	2	2	2	4	4	3	4	4	3	4	4
0	3	4	1	3	4	3	3	3	3	3	5	3	4	5	2	4	3	2	3	1	2	2	4	4	2	2	2	1	3	4	4	4	4	5	3	3	5	1	4	2	4	1	3	3	1	3	1	4	3
0	14	4	1	5	5	4	2	1	1	5	4	2	4	5	4	5	5	6	5	4	5	4	3	5	1	1	2	1	2	4	4	4	4	4	2	3	4	2	4	3	2	2	3	4	2	2	2	3	3
1	15	3	1	4	4	3	3	1	3	1	4	1	2	5	3	3	2	3	1	2	1	1	3	3	4	2	1	1	4	2	4	5	2	4	3	4	5	1	2	2	2	3	3	2	5	5	5	4	5
0	16	5	1	4	4	3	4	4	3	4	5	4	5	5	4	5	5	3	2	1	3	2	5	3	2	1	2	1	3	4	4	5	2	3	3	2	4	4	3	2	2	2	2	4	4	4	3	5	4
0	7	4	1	3	2	3	3	3	2	1	4	2	4	5	5	5	5	3	3	1	3	3	3	2	4	1	5	1	3	1	4	5	3	2	3	2	4	2	1	1	2	2	3	5	2	5	2	3	4
0	7	4	1	3	2	3	4	4	4	4	5	4	4	5	5	4	4	5	2	2	3	2	5	5	2	4	1	2	4	2	3	4	3	5	4	4	4	1	3	4	2	2	4	4	2	3	2	4	4
0	10	4	1	4	4	4	3	4	4	4	4	3	3	4	3	2	2	4	2	3	4	5	4	4	1	3	1	2	4	2	4	5	2	4	3	4	5	1	3	1	1	4	2	4	2	5	3	4	4
1	5	5	0	3	3	3	1	2	3	4	5	3	4	5	5	5	5	2	2	1	2	4	4	4	2	3	3	1	4	2	4	5	1	4	3	2	4	1	1	2	4	3	1	2	2	3	4	2	3
1	30	2	1	3	3	3	1	1	1	1	3	2	3	4	3	4	3	2	2	1	2	6	4	2	3	2	2	2	3	2	4	4	2	3	4	2	5	2	3	4	2	3	3	4	4	3	2	3	3
0	35	4	0	4	4	4	5	3	3	5	5	5	5	5	5	5	3	6	4	5	6	6	4	4	2	2	1	1	3	1	5	5	3	5	3	5	5	1	3	3	5	3	3	3	1	3	4	2	3
1	17	2	1	4	4	3	5	4	3	4	5	4	4	4	4	4	3	6	5	6	6	4	4	3	2	2	4	1	3	4	2	3	2	5	2	4	4	1	3	3	2	2	2	4	2	4	2	2	2
1	3	5	1	3	4	3	2	1	2	3	3	3	4	5	5	4	4	5	2	3	4	4	3	4	2	4	2	1	3	3	5	3	2	3	2	3	4	4	2	3	4	3	2	4	2	4	3	4	4
0	22	4	1	3	3	4	4	2	3	4	5	3	3	5	5	5	5	5	5	4	5	2	4	3	3	2	2	1	3	3	3	5	2	4	3	4	4	3	3	3	4	3	3	2	1	5	3	5	5
1	7	2	1	4	4	3	3	1	1	1	1	1	2	5	4	4	2	4	5	4	7	7	4	3	2	1	1	1	3	2	4	4	2	5	3	5	5	1	4	5	5	2	4	3	4	3	3	3	4
0	4	4	1	5	5	4	4	3	3	3	4	2	4	4	5	3	3	7	1	1	5	1	4	5	1	1	1	1	4	2	2	5	3	4	4	3	5	1	1	5	3	4	3	4	2	5	3	2	4
0	38	4	1	2	3	4	4	4	5	4	5	4	4	5	4	5	5	3	5	7	4	2	3	4	2	1	1	2	2	4	3	2	4	4	3	2	3	5	4	4	5	4	4	3	1	4	3	3	3
0	5	4	1	3	3	3	4	4	3	2	3	2	3	5	5	4	5	4	3	3	3	3	3	2	3	1	1	1	3	2	4	4	3	4	3	4	4	3	4	4	4	4	3	4	2	4	1	3	4
0	13	4	1	4	4	4	3	3	3	3	3	3	1	5	5	4	4	4	3	4	4	3	5	4	3	4	2	2	3	3	3	3	2	4	4	4	4	3	4	3	3	2	3	4	3	4	2	2	3
0	32	4	1	2	2	2	3	3	4	1	5	4	5	5	4	4	4	2	2	2	2	2	2	2	2	1	1	1	4	2	5	4	2	3	4	4	4	1	3	3	3	4	3	2	4	4	3	3	3
0	15	5	1	5	5	4	4	4	4	3	3	2	4	2	2	2	2	6	6	6	6	4	4	3	1	3	2	1	3	4	4	4	4	2	3	2	4	1	2	2	2	4	2	2	3	2	4	4	3
0	4	4	1	2	2	3	4	4	3	4	5	4	4	5	5	5	3	4	1	1	5	4	4	4	4	1	2	1	3	2	4	2	4	5	4	3	5	2	4	4	2	3	3	4	4	3	2	4	5
0	16	5	1	1	1	1	1	3	2	4	4	3	2	2	5	1	1	1	3	1	1	1	4	4	1	4	3	1	4	1	4	5	1	4	3	2	5	5	1	1	4	3	4	3	3	4	1	2	2
0	2	4	1	3	3	4	5	4	2	4	4	2	2	5	4	4	2	4	1	2	2	1	4	4	2	1	2	1	3	2	4	5	2	4	3	2	4	2	2	5	2	4	2	3	1	3	2	2	4
0	7	4	1	3	4	3	4	4	4	4	4	1	4	4	4	2	3	2	2	1	2	2	3	4	1	1	1	1	3	3	5	4	2	4	3	5	4	1	3	5	3	2	3	4	1	5	3	4	3
1	22	5	1	5	5	5	5	5	5	1	1	1	1	1	1	1	2	6	6	7	6	5	2	3	3	2	3	1	4	4	4	4	1	1	2	4	3	1	3	2	2	2	3	2	1	4	4	1	1
0	8	4	1	3	3	3	3	3	3	3	4	3	4	5	5	5	5	2	2	1	2	1	4	3	2	1	3	2	3	3	2	5	3	3	3	3	5	3	3	2	3	2	1	3	4	3	3	4	3
1	22	4	1	3	2	3	3	4	3	2	4	2	4	5	4	4	3	5	2	1	1	1	3	2	2	1	2	3	3	3	3	3	4	4	2	3	3	2	2	4	2	3	2	2	2	5	3	3	4
0	29	3	0	3	3	3	4	4	4	4	4	3	4	3	2	4	3	3	3	3	1	2	4	4	2	4	1	2	1	3	4	4	3	4	4	4	5	5	3	4	2	2	3	5	5	4	2	3	4
0	30	5	0	4	3	4	2	1	2	4	5	3	5	3	4	4	3	2	2	2	2	1	4	3	2	1	1	4	1	4	4	4	2	4	4	4	4	2	2	2	2	2	3	2	2	3	4	2	2
0	26	5	0	4	4	4	2	3	4	4	4	3	5	5	4	4	4	2	2	1	1	1	4	4	3	4	2	2	2	2	4	4	3	3	4	4	4	3	3	3	4	3	2	3	2	3	4	4	4
0	9	5	1	3	4	3	4	3	3	5	4	2	4	4	3	3	5	4	3	2	3	4	5	4	3	2	2	2	2	2	4	3	4	4	3	3	5	2	2	3	4	2	2	4	5	5	3	3	4
0	23	4	1	4	3	3	3	2	3	4	3	3	4	5	3	4	4	4	2	2	3	3	4	3	1	1	3	1	4	2	3	5	2	4	5	3	4	3	4	4	2	3	2	2	3	5	3	4	5
1	12	4	0	4	4	2	4	2	3	3	3	3	3	3	3	2	2	4	5	5	6	6	5	3	1	1	3	1	5	2	5	4	1	3	3	3	3	1	1	1	1	5	1	1	1	2	4	1	1
1	40	2	1	3	3	3	3	1	2	4	5	2	5	5	3	5	4	3	1	1	2	1	3	3	3	2	2	1	3	4	3	3	4	4	4	4	4	3	3	2	2	3	3	3	2	4	3	4	4
1	11	4	1	4	3	4	4	4	4	5	4	4	4	3	3	3	3	6	2	1	3	3	4	3	2	2	2	2	4	3	3	4	1	2	3	4	4	1	2	3	3	3	3	2	2	4	3	3	4
1	18	3	1	3	3	3	3	2	3	4	4	3	3	4	3	4	3	3	2	2	3	2	2	4	3	1	2	2	3	3	3	3	3	3	2	3	4	3	2	4	2	3	3	3	2	4	4	4	4
1	15	3	1	3	4	3	1	2	2	3	4	1	2	3	4	4	4	4	4	2	3	4	3	3	3	1	2	3	3	2	3	3	2	3	3	3	4	3	3	3	3	3	4	3	3	4	3	4	3
1	30	3	1	2	2	1	1	1	3	4	4	4	2	5	3	2	5	2	1	1	2	1	5	1	1	1	2	1	2	2	4	5	1	5	5	4	4	1	1	1	2	4	4	5	5	3	2	3	3
0	4	4	1	3	3	3	4	3	4	3	4	2	3	4	3	5	5	3	2	2	2	3	4	2	2	1	3	1	4	1	2	4	5	4	4	3	5	2	2	4	4	3	3	3	4	4	4	4	4
0	25	4	1	3	2	2	2	2	2	4	5	2	5	5	5	5	4	2	2	1	1	2	3	2	4	2	3	1	2	4	3	4	4	4	4	2	4	2	2	2	4	2	2	2	3	3	3	4	3
0	17	5	1	4	3	3	3	3	2	4	4	2	5	2	3	3	2	6	1	7	6	6	5	4	1	1	4	1	2	1	4	4	3	4	4	4	5	5	3	4	3	4	2	2	1	5	2	5	5
0	31	5	1	3	4	4	3	4	4	3	3	3	3	4	4	4	4	6	6	6	2	6	4	3	4	4	1	1	3	4	4	4	2	4	3	4	5	3	4	4	3	1	3	3	3	3	4	3	3
1	10	4	0	3	4	3	4	5	4	4	3	2	4	4	4	4	2	2	2	2	2	4	5	3	1	4	2	1	3	3	5	4	1	3	4	3	5	1	4	1	1	4	4	4	2	4	3	5	3
1	33	3	1	2	2	2	2	3	3	4	4	2	4	4	4	4	4	2	3	1	3	1	4	3	2	1	1	1	4	4	3	5	2	2	3	2	4	3	2	4	1	4	4	2	1	4	3	3	1
0	46	4	1	4	3	3	3	3	3	3	4	3	4	4	3	2	3	3	2	2	3	4	3	3	3	4	2	2	3	2	4	2	3	4	3	4	3	1	3	5	4	3	2	4	1	3	2	3	4
0	40	4	1	4	4	4	5	4	4	4	4	2	3	4	4	3	4	3	2	1	2	2	3	2	2	1	2	1	4	3	4	4	2	3	3	2	2	1	3	2	2	4	2	4	2	4	2	3	4
0	9	5	1	3	4	4	4	4	3	4	4	3	3	5	4	5	4	1	1	1	2	2	4	3	2	1	4	1	2	2	3	4	4	2	4	2	4	2	2	4	3	4	2	4	1	2	3	2	2
0	1	4	1	2	1	1	2	2	2	3	5	3	4	5	5	5	5	2	2	2	4	2	4	3	2	3	4	1	3	2	4	3	3	2	3	2	4	2	2	4	2	3	3	2	4	3	3	3	3
1	4	3	1	3	4	4	4	3	3	4	3	2	3	3	2	3	2	6	5	5	5	5	2	4	3	4	2	2	2	3	3	3	3	3	4	3	4	3	3	4	3	3	3	4	2	3	3	3	4
1	30	2	1	3	2	2	3	2	2	2	3	1	4	5	4	4	4	5	6	4	5	4	4	3	2	3	4	1	3	2	4	3	2	2	3	3	5	1	1	3	3	3	4	3	2	4	3	4	3
1	10	2	1	3	3	3	2	2	1	2	3	2	3	3	3	3	2	4	3	2	2	3	3	3	3	3	2	2	2	3	3	3	3	4	3	4	3	2	3	3	3	3	3	3	3	3	3	3	3
1	1	5	1	3	3	3	3	4	3	4	4	3	4	5	4	4	4	2	2	1	2	1	4	3	2	1	1	1	4	3	4	4	4	3	4	4	4	2	2	3	4	2	2	4	2	4	2	3	3
0	6	5	1	4	4	4	3	3	3	3	4	3	4	4	5	4	4	2	1	1	1	1	4	3	3	2	1	1	3	3	3	4	4	4	3	4	4	2	2	4	4	2	3	4	3	4	1	2	4
0	6	4	1	3	3	3	4	4	3	2	3	2	3	5	5	4	4	3	2	2	3	2	4	3	3	1	1	1	3	3	4	4	3	4	4	4	5	3	2	3	3	3	2	4	2	4	3	4	4
0	40	4	1	4	5	5	4	1	1	5	4	1	2	5	3	4	2	4	2	3	4	4	4	3	2	3	1	2	4	5	4	4	2	2	3	3	4	2	3	1	3	2	2	1	2	3	2	3	3
0	30	4	1	4	5	4	3	3	4	4	4	2	3	4	5	5	5	5	2	2	2	2	4	3	2	4	3	1	2	2	4	3	3	3	4	2	4	2	2	4	4	4	2	3	4	4	4	4	4
1	5	4	1	4	5	4	3	1	2	3	4	2	3	3	3	5	4	6	2	2	4	2	4	3	2	1	2	2	3	2	3	4	3	3	2	4	5	1	2	2	2	3	4	3	4	4	3	3	2
1	1	4	1	2	3	2	2	3	2	4	5	4	4	4	4	5	4	1	3	2	3	2	2	4	1	1	4	1	5	2	3	4	2	2	4	4	5	2	2	4	2	2	1	3	1	3	2	2	3
0	14	5	0	3	3	4	3	3	4	5	5	4	5	5	4	4	4	2	1	1	3	2	5	5	2	1	2	1	4	2	3	3	1	4	3	4	4	3	2	2	4	3	3	4	4	4	4	3	2
0	2	4	1	3	3	3	2	2	2	4	4	4	4	4	4	4	4	2	1	1	1	2	3	4	4	3	2	1	3	2	4	4	3	3	3	4	4	2	2	3	3	2	2	3	4	3	2	4	4
0	28	4	0	3	3	3	2	3	2	4	5	4	3	4	5	5	5	2	1	1	2	2	4	3	3	1	1	1	4	3	5	3	3	3	4	2	4	3	3	1	2	5	3	2	1	3	5	3	3
0	18	4	1	5	3	3	4	4	4	1	5	5	3	5	3	4	4	2	3	2	3	2	4	1	2	1	1	1	4	1	4	4	3	4	4	3	5	3	1	5	5	4	4	4	1	3	1	3	4
1	1	3	1	4	4	5	3	1	1	3	3	2	2	5	4	4	3	4	4	4	4	2	4	4	2	1	2	2	3	2	4	3	2	4	4	4	5	2	2	2	3	4	2	3	1	4	4	4	5
0	19	4	1	4	3	3	5	5	4	4	4	2	4	4	3	5	4	3	5	3	3	3	4	3	4	2	2	2	4	2	2	4	3	4	3	4	4	2	3	4	2	2	3	3	2	4	3	3	3
0	9	4	1	3	3	3	3	3	3	3	3	3	4	4	3	3	3	3	4	3	2	4	4	2	2	2	3	1	2	2	4	3	4	4	4	3	4	3	3	4	4	3	3	3	3	4	3	3	3
0	24	5	1	4	4	4	2	2	3	3	4	1	2	3	4	3	2	6	2	4	6	2	4	2	2	2	3	1	3	2	4	4	2	3	1	4	5	3	3	4	4	3	2	2	2	4	3	4	4
0	7	4	1	2	3	3	5	4	4	4	4	4	4	5	5	3	3	4	3	2	3	2	3	4	2	2	2	2	2	2	2	5	3	3	3	4	5	2	2	2	2	3	4	4	4	5	2	3	5
1	28	2	1	3	3	3	1	1	1	2	4	1	2	4	4	4	4	2	3	2	2	6	3	3	3	2	1	2	3	3	3	3	2	4	3	4	4	2	3	3	3	3	2	4	4	3	2	2	2
1	32	3	1	4	4	3	3	2	2	3	2	2	4	5	3	4	2	3	6	2	6	2	4	2	1	1	2	2	3	3	4	3	2	3	3	4	4	1	2	3	3	3	3	2	3	4	4	4	4
0	38	3	0	3	3	3	2	3	2	4	4	4	4	3	4	4	3	5	5	1	2	2	4	4	2	2	2	1	1	2	3	5	3	4	4	3	5	5	3	4	3	3	5	3	4	4	3	3	3
1	2	3	0	4	5	5	3	3	3	2	3	1	3	4	4	4	3	6	6	2	1	1	5	4	1	1	2	1	3	2	4	3	2	5	3	4	4	1	3	5	3	2	2	5	4	5	3	3	4
0	10	5	1	4	4	3	3	4	3	4	4	3	3	5	4	4	4	2	2	1	3	2	4	2	2	1	4	1	1	3	4	4	2	4	4	3	5	3	2	4	2	3	1	3	2	4	3	4	4
1	13	4	1	4	3	3	4	3	3	3	3	2	2	5	5	3	4	6	2	2	3	4	4	1	1	2	2	3	2	3	4	3	2	2	3	4	4	3	4	1	2	5	2	1	4	4	3	4	4
1	24	1	1	4	3	3	4	4	3	3	3	1	4	4	4	2	3	6	4	2	6	7	5	2	2	5	1	3	2	5	2	2	1	2	3	5	5	1	5	5	5	1	5	2	5	5	3	4	3
0	7	4	0	2	2	2	3	3	3	4	5	2	5	5	5	5	5	2	1	2	2	2	5	4	2	2	2	2	3	2	4	5	2	2	4	2	4	1	1	2	4	1	3	4	4	4	4	3	3
1	7	4	0	3	4	3	4	4	4	3	4	4	2	3	3	3	3	2	2	2	2	1	4	3	2	3	2	2	4	2	3	3	2	2	3	4	4	2	3	2	2	3	4	4	4	1	3	3	3
1	25	2	1	3	2	3	1	1	1	4	5	2	4	5	4	4	3	1	1	1	1	1	4	2	2	1	2	2	3	2	4	3	2	2	3	3	4	2	3	5	3	3	3	4	3	3	3	3	2
1	34	5	1	2	3	3	1	2	2	5	5	4	4	5	4	5	4	1	2	1	1	1	4	3	1	1	2	1	4	1	5	4	1	4	3	2	5	3	2	1	3	5	4	3	1	4	3	3	3
0	43	2	1	1	3	2	3	2	2	3	5	3	2	3	3	4	4	2	2	1	2	1	4	4	3	2	1	1	2	3	3	4	3	4	4	3	5	4	3	3	3	4	2	3	4	2	1	2	3
0	15	4	1	3	4	3	4	3	4	3	3	2	2	3	3	2	2	4	2	3	4	5	4	3	2	3	2	2	3	1	4	4	4	3	3	3	4	3	2	3	4	2	2	4	4	4	3	4	4
1	2	2	1	3	3	3	1	1	1	4	3	2	4	5	5	5	4	2	4	2	1	4	4	4	3	2	1	1	4	3	4	3	2	2	3	3	5	1	2	2	2	4	2	3	4	3	2	3	4
1	12	4	0	3	3	4	3	3	4	4	5	4	5	5	5	5	4	4	3	2	4	3	1	2	2	1	2	1	4	2	4	4	2	5	3	5	2	1	1	5	2	3	1	2	1	3	5	4	4
0	18	5	1	2	3	3	3	3	3	3	3	2	2	4	4	5	4	4	2	2	4	3	4	4	2	1	4	1	1	1	4	4	3	4	4	4	4	3	3	3	2	3	3	2	4	3	4	3	3
0	15	4	0	4	4	5	3	3	3	4	3	3	4	2	2	2	2	2	3	1	1	2	4	4	1	2	1	1	3	4	3	3	3	4	4	4	5	3	3	3	3	3	3	3	3	3	4	2	2
0	14	4	0	3	3	3	4	4	4	2	3	3	3	4	3	4	4	2	3	3	3	3	4	4	4	3	1	1	4	2	3	3	4	4	3	4	4	2	4	2	2	3	4	3	4	4	4	3	3
0	4	5	1	4	3	4	4	4	4	4	3	3	3	4	3	4	3	2	2	2	3	2	3	4	2	1	2	1	3	4	3	4	2	2	1	2	4	1	2	3	2	3	2	2	4	3	4	2	2
0	1	4	1	2	2	2	4	3	3	4	4	2	3	5	4	4	5	2	1	1	2	1	4	3	2	1	1	1	4	3	3	4	4	4	3	3	4	1	1	4	2	3	3	2	2	3	2	4	4
0	30	4	0	4	5	4	4	4	3	4	5	5	3	4	4	5	4	4	6	4	4	4	4	3	3	1	3	1	3	1	1	5	3	5	3	5	5	1	1	1	3	3	3	5	3	3	1	3	3
1	33	5	1	4	5	4	5	4	4	3	3	1	3	3	4	4	4	6	6	6	5	6	4	4	1	3	1	1	4	1	5	5	2	4	4	4	5	2	1	3	1	5	2	1	1	4	5	3	3
1	23	3	1	5	5	5	5	3	4	5	4	1	2	2	4	4	5	7	5	6	6	7	4	4	2	3	2	1	3	1	4	4	2	4	3	4	4	2	2	4	3	3	3	2	4	4	3	3	3
0	5	5	1	3	4	4	4	4	1	3	2	2	4	3	4	4	4	6	6	4	7	7	3	2	1	4	3	3	3	4	3	5	1	1	1	3	5	1	1	1	1	1	3	1	3	1	1	1	1
0	1	2	0	4	4	4	3	3	3	3	3	2	3	3	3	3	2	3	2	3	2	2	3	3	3	3	3	2	3	2	2	2	3	4	3	3	3	3	3	3	3	3	3	3	4	4	3	3	3
0	31	4	1	4	4	4	2	1	1	5	5	2	3	5	4	4	4	3	3	2	5	1	4	3	2	5	1	1	4	3	4	3	2	2	2	4	5	4	2	2	2	4	4	4	1	2	1	3	3
1	11	3	1	3	3	3	1	1	1	4	4	2	3	4	4	2	4	2	1	1	1	2	2	4	2	2	2	2	2	1	4	3	4	4	3	4	4	1	2	4	4	2	3	3	4	4	3	4	3
1	23	4	1	3	4	3	2	3	3	5	4	2	4	5	4	5	4	1	1	1	1	1	5	3	3	1	1	1	4	3	4	4	2	2	5	1	5	3	2	3	3	3	3	3	3	4	4	3	4
1	35	5	1	5	5	5	2	4	2	4	4	3	3	4	4	3	3	1	1	1	1	1	3	3	2	1	3	1	3	4	3	4	1	3	3	3	3	4	3	3	1	3	2	1	2	4	5	3	4
1	36	4	1	2	3	4	5	4	4	5	5	5	5	4	3	4	2	6	2	4	6	4	4	4	2	4	2	2	4	2	4	2	2	2	4	4	5	1	2	1	4	4	2	2	2	3	2	3	4
1	5	3	1	4	4	3	1	1	1	5	4	3	4	4	5	5	5	2	2	1	1	1	4	4	2	1	1	1	3	1	4	5	3	4	3	4	5	1	2	2	1	4	4	3	3	3	3	3	4
0	10	4	1	4	4	4	1	1	1	3	3	2	3	5	3	4	3	4	4	2	2	3	4	4	2	3	2	2	3	2	2	3	3	4	3	4	4	1	1	4	3	2	3	4	4	3	3	3	3
0	35	3	1	3	3	3	3	4	4	3	3	3	4	5	4	5	5	2	3	1	2	1	5	4	1	2	3	1	3	2	3	3	3	4	4	3	4	4	4	3	4	3	2	3	3	4	3	3	4
0	9	4	1	3	4	3	5	4	4	4	4	1	5	4	5	2	1	2	2	1	2	2	3	4	1	1	2	1	3	3	5	2	1	5	3	5	5	1	3	3	4	2	2	4	1	5	3	3	4
1	1	3	1	3	4	4	3	2	2	1	2	1	1	3	3	4	3	7	4	4	4	6	4	4	3	5	1	1	4	3	2	3	4	4	4	5	5	1	1	2	3	1	5	5	3	3	3	4	4
0	20	3	0	3	2	3	3	3	3	5	5	3	4	3	4	3	3	4	3	3	3	2	4	3	2	1	1	1	3	3	3	4	4	4	4	4	5	4	1	1	2	4	1	3	4	3	2	3	3
0	8	3	1	3	2	3	1	3	2	4	5	1	4	5	5	3	4	2	1	1	2	2	4	4	2	1	2	1	5	2	1	2	3	4	3	3	4	2	2	4	3	4	3	4	3	4	3	4	3
0	19	3	0	4	5	4	4	4	3	5	5	3	4	5	5	5	5	2	2	2	3	2	4	3	2	4	1	1	3	3	4	3	2	2	4	3	4	3	3	4	4	4	3	3	2	3	3	3	4
0	3	4	1	3	2	2	2	3	3	5	5	4	5	5	4	5	5	2	1	1	2	2	4	2	4	2	1	1	4	1	4	5	4	4	5	4	4	1	1	4	2	2	2	4	2	4	2	3	2
0	10	4	1	3	3	4	4	3	3	5	3	1	4	4	4	2	3	2	2	2	3	4	3	4	2	4	1	1	2	4	4	4	2	4	3	4	4	1	4	4	4	1	4	2	2	4	1	2	4
0	17	5	1	3	4	3	4	3	3	3	4	1	3	4	4	4	4	5	6	4	6	6	4	2	2	4	4	2	2	3	2	3	2	4	2	4	4	2	3	4	2	2	3	2	2	3	4	2	2
1	37	1	0	3	3	3	2	4	1	3	4	3	3	3	1	1	3	4	1	2	2	1	2	3	1	1	3	3	3	3	1	4	1	3	3	1	5	3	3	3	1	3	3	3	3	3	1	1	3
0	4	5	0	4	3	3	3	3	2	3	4	3	4	4	4	4	4	4	5	4	4	3	4	4	2	2	1	1	4	2	3	4	1	4	3	3	4	2	3	4	4	3	3	4	2	3	3	4	4
0	36	2	0	4	4	4	2	3	3	5	4	3	4	4	5	5	4	2	2	2	3	2	3	3	3	2	2	1	4	1	2	3	3	4	4	4	4	3	3	3	4	3	4	4	4	4	3	3	3
1	32	5	1	4	4	3	2	3	2	3	4	1	2	5	4	3	4	1	1	1	1	1	4	2	2	1	2	1	3	4	4	4	2	2	3	3	4	4	2	2	2	3	2	2	2	2	4	3	3
0	5	5	1	4	4	4	3	3	3	5	5	3	3	5	5	5	5	2	2	1	2	1	4	4	4	2	3	1	2	1	4	4	4	5	4	4	5	1	4	4	4	1	2	2	2	4	3	2	3
0	1	5	1	4	4	3	3	3	2	3	4	4	4	5	5	5	5	5	5	5	5	4	4	4	3	2	1	1	3	3	2	3	4	5	4	4	5	3	3	3	2	3	3	2	5	3	2	3	4
0	34	4	0	5	5	5	3	3	3	3	4	3	3	4	3	2	1	3	2	1	1	2	5	3	2	1	1	2	3	2	3	3	2	4	4	4	3	3	2	2	2	4	2	4	5	4	3	4	3
0	5	4	1	3	2	1	4	4	3	1	4	1	4	4	4	3	3	2	2	1	1	1	2	3	3	3	3	1	3	1	4	4	4	3	3	3	4	4	3	2	2	2	2	4	4	4	3	4	3
0	16	5	1	4	5	4	4	3	3	3	4	2	2	5	5	4	4	2	4	4	5	2	4	3	2	1	1	1	3	3	4	5	3	3	3	4	4	1	3	2	1	3	1	3	3	3	4	3	3
0	17	2	1	2	1	1	1	3	3	3	5	1	1	3	5	5	5	2	2	2	2	3	2	3	3	2	3	2	2	3	2	2	3	3	3	4	4	3	4	3	3	3	2	2	4	4	3	4	3
1	6	3	1	2	2	3	1	1	1	3	3	3	4	5	5	5	5	3	2	2	2	6	3	3	2	1	3	2	2	3	2	2	2	3	3	3	4	1	2	5	3	3	3	3	3	3	3	3	4
1	14	4	1	4	4	4	4	4	3	4	5	3	5	5	4	5	5	3	2	2	2	2	5	4	2	1	4	1	3	1	5	4	2	2	5	2	2	1	2	1	1	4	1	2	2	4	3	2	4
1	7	4	1	3	4	3	3	3	2	5	4	3	3	4	4	4	4	5	4	4	4	6	2	2	2	4	2	2	4	2	4	4	2	4	3	3	4	2	3	3	2	2	2	2	2	4	3	4	4
1	3	3	1	4	3	2	2	1	1	3	1	1	3	5	4	5	5	5	5	2	5	5	3	2	2	2	2	2	3	2	4	4	2	2	4	3	4	1	4	3	2	3	1	3	4	2	3	4	4
0	12	3	1	3	2	1	1	2	2	5	4	1	3	2	3	3	4	5	6	4	4	3	4	3	2	2	2	2	3	2	2	4	3	4	3	4	4	3	3	3	3	3	2	3	2	3	3	3	2
0	46	3	1	3	3	4	2	3	3	3	4	3	3	3	4	4	4	2	2	2	2	2	4	4	3	2	1	1	4	2	4	3	4	5	2	4	4	1	3	1	2	2	3	3	4	3	1	2	4
0	1	3	0	3	4	3	4	4	3	3	4	2	4	5	4	5	5	1	2	1	1	2	4	2	3	3	2	1	2	1	4	4	4	4	4	4	4	1	2	3	3	3	2	3	5	3	3	2	3
1	27	2	1	3	4	4	4	3	3	5	5	1	3	5	5	5	5	2	3	2	2	1	4	3	3	2	1	2	2	4	2	4	4	4	3	4	5	1	2	2	3	1	2	3	5	4	4	4	3
1	9	4	1	4	3	3	2	2	2	4	3	3	3	3	3	2	2	5	4	4	3	3	4	4	2	2	1	1	4	2	4	4	2	3	3	4	4	1	3	2	3	3	3	3	2	4	4	4	4
0	12	4	1	4	4	4	3	3	4	2	3	2	4	4	4	4	4	6	2	2	3	2	4	5	2	1	2	1	4	2	2	4	3	2	4	4	4	1	3	4	2	2	3	3	4	4	3	4	4
0	24	4	1	4	3	4	1	1	1	3	4	2	3	4	4	5	5	3	2	2	2	4	3	3	2	1	1	2	2	2	2	3	4	5	3	4	5	3	4	4	4	3	3	4	4	3	3	3	3
0	18	4	1	3	3	2	2	2	2	5	5	4	4	5	5	5	5	4	1	2	4	1	5	4	2	1	2	1	3	2	3	4	2	4	4	4	4	3	2	3	2	4	2	2	2	3	2	2	3
1	7	4	1	3	3	3	4	4	4	4	3	3	4	5	4	4	4	4	3	4	3	4	3	4	2	3	1	2	3	2	5	4	4	2	2	2	4	1	2	2	3	2	2	2	4	4	3	4	4
1	4	4	1	3	4	3	3	3	2	5	4	3	3	4	4	3	4	2	1	1	1	2	4	2	2	2	1	2	4	2	3	4	3	3	4	3	4	2	2	3	2	3	2	3	4	3	2	3	3
1	32	5	1	5	5	5	3	3	4	4	5	3	4	5	4	5	4	5	5	1	1	1	5	2	3	1	1	1	3	3	5	3	1	1	3	1	5	5	3	1	3	5	4	3	3	5	3	3	4
1	35	2	1	3	2	3	2	2	2	5	5	4	5	5	5	5	5	2	2	1	2	1	4	2	1	2	2	2	3	2	5	3	1	2	4	2	5	3	2	3	3	4	3	2	2	4	3	4	4
0	6	4	0	4	4	4	5	5	5	3	4	2	5	5	3	5	4	6	4	3	2	3	4	4	3	3	2	2	2	2	2	2	4	3	2	3	3	3	3	2	4	5	3	3	2	3	2	1	1
1	19	2	1	5	5	5	4	4	4	4	4	4	4	2	3	3	3	7	6	6	7	6	3	3	2	2	2	2	2	2	2	5	2	3	3	3	5	2	2	3	3	4	3	2	2	4	3	4	5
0	25	4	1	4	4	4	4	4	4	4	4	3	3	4	4	4	4	2	4	2	4	3	4	4	4	4	4	1	2	2	2	3	2	4	3	4	4	5	4	2	4	1	3	4	4	4	2	4	4
0	3	3	1	3	2	3	4	3	4	4	4	4	4	5	4	4	4	6	1	4	6	3	5	3	4	1	2	1	4	1	2	3	2	3	3	4	4	3	3	5	3	3	4	3	4	3	2	4	4
0	4	5	0	3	4	3	3	1	4	5	5	3	4	3	4	4	4	2	1	1	2	2	3	4	1	4	2	1	1	4	3	5	2	4	2	3	5	3	2	3	2	3	3	1	2	5	3	3	3
0	17	4	0	5	5	5	4	4	3	4	4	3	3	4	4	4	3	3	1	3	7	4	4	4	3	1	2	1	3	1	3	5	3	4	3	3	5	3	2	2	3	3	2	3	3	3	5	5	5
0	6	5	1	2	3	2	2	2	1	5	4	3	4	5	2	4	3	2	1	2	2	3	4	3	4	2	2	1	1	2	3	4	4	3	3	2	5	3	2	4	2	3	4	4	4	2	3	4	4
0	11	4	1	3	2	2	3	3	3	4	4	2	4	5	5	3	2	5	5	1	1	5	4	4	2	2	2	1	2	2	3	3	3	4	4	4	4	3	3	2	4	3	3	4	4	4	1	3	4
1	8	3	1	4	4	3	2	2	3	4	4	2	4	1	3	3	3	4	4	3	3	3	4	3	2	2	1	1	4	1	5	5	2	4	3	4	4	1	4	2	2	4	2	1	1	4	3	3	4
0	26	3	1	2	2	2	2	2	2	4	4	2	3	3	3	3	3	4	2	2	2	2	5	4	2	1	2	2	2	2	4	4	2	2	4	4	4	4	2	2	2	4	2	2	1	2	1	2	2
0	2	4	1	5	4	5	3	3	3	2	3	4	3	5	5	3	3	2	2	1	1	2	4	4	4	1	1	1	3	1	4	4	3	4	3	2	4	2	2	4	3	3	3	4	2	4	3	3	4
0	4	4	1	4	4	5	4	4	4	2	2	2	3	3	3	2	2	4	2	1	2	2	4	4	3	2	1	1	3	2	3	3	5	5	4	4	4	2	3	4	3	2	3	5	1	4	1	4	3
1	5	4	1	4	3	3	1	1	1	4	4	3	4	3	3	3	4	3	2	2	3	2	4	3	2	2	1	3	3	3	4	4	2	2	4	2	4	2	2	3	2	2	2	2	2	4	4	4	4
0	37	4	0	4	5	5	3	4	4	3	3	1	1	3	5	3	3	2	2	1	2	2	5	2	2	1	2	1	2	2	4	5	3	4	4	3	5	3	2	1	4	3	2	3	2	5	3	4	4
0	30	4	1	3	3	3	2	3	3	5	4	4	4	5	4	3	4	1	3	1	1	1	4	4	3	2	2	1	2	2	3	4	3	4	3	3	4	4	3	2	3	3	3	2	4	4	2	3	4
0	37	2	0	4	4	4	5	4	4	5	5	2	4	5	5	1	1	2	2	1	2	1	4	3	2	1	1	2	3	2	2	4	2	4	2	3	3	3	3	4	4	3	3	3	3	4	4	4	4
0	2	4	0	3	4	2	3	3	3	4	4	4	4	5	5	5	5	2	1	1	2	2	4	3	3	2	1	1	3	3	3	3	3	3	3	3	4	2	3	3	3	3	3	4	3	3	4	3	3
0	1	4	0	4	4	4	4	3	3	5	5	5	5	5	2	3	3	5	3	2	4	3	2	4	4	4	1	1	3	2	2	3	4	4	3	4	4	1	2	4	4	2	3	4	4	1	2	2	4
0	25	4	0	5	5	5	3	3	3	3	3	3	3	4	4	2	3	5	4	5	5	5	5	4	2	2	1	2	2	1	4	4	2	2	4	2	2	4	2	4	4	4	4	2	3	4	3	3	4
0	38	4	1	5	4	4	3	2	2	5	5	4	4	1	5	4	5	2	1	1	5	1	5	3	3	1	1	2	1	1	5	3	1	4	3	4	5	3	2	3	4	5	1	5	1	4	2	1	5
1	3	4	1	1	2	1	1	2	1	3	4	3	3	3	5	2	4	1	1	1	1	1	5	5	1	1	5	1	5	1	5	5	1	1	5	1	1	1	1	1	1	1	1	1	1	3	2	2	3
0	25	4	0	4	4	4	3	3	3	3	4	4	4	4	4	3	4	3	3	2	3	2	3	2	1	3	2	1	3	2	4	4	2	4	3	3	4	2	3	3	2	2	3	4	4	3	4	3	3
0	13	3	0	4	5	5	3	1	1	5	4	3	4	5	5	5	5	2	3	2	2	2	4	3	2	1	1	2	4	2	2	4	3	5	3	3	4	1	2	2	3	3	3	3	1	3	3	4	4
0	31	2	1	3	2	3	3	3	3	5	4	3	3	4	5	5	5	1	2	2	2	2	3	1	1	2	1	1	3	3	3	5	1	3	3	3	4	3	3	3	2	4	3	3	3	2	2	3	3
0	42	2	1	3	2	3	3	3	3	5	4	3	2	4	5	5	5	1	2	2	2	2	3	1	1	2	1	1	3	3	3	5	1	3	3	3	4	3	3	3	2	4	3	3	3	2	2	3	3
0	11	4	1	3	3	4	5	4	4	4	5	4	5	5	5	3	3	2	2	1	2	2	5	4	3	2	2	1	3	3	1	3	1	4	3	5	5	4	4	3	5	1	4	3	5	3	2	3	3
0	18	4	1	2	1	1	2	3	2	4	4	3	4	4	3	4	4	1	1	1	1	1	3	2	1	1	4	1	3	1	4	4	3	2	4	2	5	4	3	4	2	3	2	2	2	3	4	2	3
1	39	2	1	1	1	1	2	2	1	4	4	3	4	3	2	3	3	2	6	6	6	2	4	2	2	2	2	2	3	2	4	3	2	2	4	2	4	3	2	2	2	4	4	2	2	3	3	2	2
0	12	4	1	4	4	3	3	3	3	3	3	3	3	4	4	4	4	2	2	2	2	2	4	4	3	2	2	2	2	2	3	4	2	3	3	3	3	3	3	2	2	3	2	3	3	2	4	4	4
0	24	4	1	4	3	2	4	4	3	5	3	4	4	5	5	1	1	2	1	1	2	1	5	1	1	1	1	1	4	2	3	5	2	4	4	4	5	1	2	2	2	3	4	3	3	5	3	3	3
0	9	5	1	4	4	3	3	2	3	5	5	4	4	5	5	4	3	2	2	1	2	1	5	4	2	2	2	1	3	1	4	4	2	4	2	4	4	3	3	4	3	2	3	3	2	4	2	3	3
0	13	1	0	2	4	4	3	3	2	3	3	2	3	5	5	5	5	4	5	1	5	4	4	3	2	1	1	2	3	1	3	4	3	3	4	4	4	1	1	4	2	3	3	4	3	4	2	4	3
0	2	4	0	2	3	3	3	4	3	5	4	4	5	5	5	5	5	2	2	1	1	2	4	4	2	2	1	1	2	3	3	4	3	2	3	2	5	2	2	4	2	3	2	4	5	4	3	3	4
0	12	4	1	4	3	4	3	3	3	4	3	3	4	5	4	2	2	4	1	4	2	2	4	3	2	1	4	1	3	1	2	3	2	4	3	2	4	2	2	1	3	3	4	3	5	4	3	3	4
0	30	4	0	3	4	4	3	2	3	4	4	2	4	4	3	3	3	2	2	1	2	2	4	4	2	2	2	2	2	3	3	3	4	2	4	2	4	2	2	2	3	2	2	3	4	2	4	3	4
0	14	4	1	3	3	3	3	3	3	4	4	4	5	3	4	4	4	2	2	2	2	2	5	3	1	2	1	1	4	2	3	5	2	2	5	3	5	2	2	3	2	4	3	2	2	5	2	4	4
0	49	3	1	3	4	3	3	3	3	4	4	4	3	5	4	3	4	2	1	1	1	1	4	4	3	2	2	1	2	2	3	4	2	3	4	4	4	3	3	3	4	2	4	3	2	4	2	3	3
1	11	5	0	4	4	4	4	4	4	4	4	4	4	3	3	3	3	5	1	3	5	2	5	3	1	2	2	1	4	2	4	4	2	2	4	2	4	1	2	4	2	3	2	2	2	4	4	5	5
0	25	5	1	4	4	4	3	3	3	5	5	3	3	5	5	5	5	6	3	2	5	2	3	4	2	1	1	1	2	3	4	5	2	5	3	2	5	4	3	5	2	2	2	2	1	4	3	4	4
0	12	4	1	3	3	3	3	4	3	4	3	2	3	4	4	4	3	2	2	2	2	2	3	2	2	2	2	1	3	2	3	4	2	3	4	3	4	3	2	3	2	3	3	3	4	4	3	4	4
0	9	4	1	2	3	3	3	2	3	3	3	2	4	5	3	5	4	2	2	2	3	3	2	3	4	2	1	1	1	4	3	3	3	4	4	4	4	3	4	3	4	3	3	2	1	4	2	2	3
0	2	5	1	3	3	2	4	4	3	4	4	3	3	4	5	4	4	3	1	1	1	1	5	2	2	1	1	1	3	4	4	4	2	2	4	1	5	2	2	2	2	3	2	2	4	5	3	3	3
0	35	4	1	3	3	3	3	3	4	4	3	3	4	3	4	3	3	3	1	2	3	3	4	3	2	1	1	1	4	1	4	5	3	3	4	2	5	3	1	2	3	3	3	2	3	4	2	4	4
0	3	3	0	4	3	3	4	4	4	1	3	1	3	5	5	4	3	5	1	2	2	3	3	4	3	3	3	2	3	1	2	3	3	4	4	3	3	4	2	3	3	2	2	4	2	5	3	3	3
1	15	5	1	4	4	4	4	3	3	2	2	3	4	4	3	3	3	6	1	6	6	3	4	4	2	2	2	2	3	2	3	4	2	3	3	3	4	2	3	2	3	2	3	2	2	4	3	3	4
0	12	3	1	2	2	3	3	3	3	4	4	3	3	4	3	4	2	2	2	2	2	3	3	3	1	2	2	1	3	3	3	4	2	3	3	3	3	2	3	2	3	2	2	3	4	4	3	3	4
0	16	4	0	2	4	3	2	3	2	4	4	3	3	5	5	3	3	1	2	1	2	2	4	2	2	1	4	1	4	2	3	3	2	1	3	4	4	2	2	4	3	1	3	3	1	4	4	3	4
1	30	3	1	3	3	3	1	1	2	2	4	1	4	3	4	2	3	5	4	4	6	6	4	2	3	3	2	2	2	3	2	2	2	4	3	3	5	3	3	3	3	3	3	3	4	4	4	4	4
1	16	4	0	4	4	4	4	4	3	5	5	4	4	4	4	3	4	4	4	2	2	2	4	2	1	2	3	1	3	3	3	3	1	3	3	3	4	3	3	3	3	2	3	3	3	3	3	2	3
0	9	4	1	5	4	4	4	3	3	1	3	3	3	5	5	5	5	3	1	2	3	2	4	2	2	1	1	1	1	2	4	4	5	3	4	4	5	4	2	4	1	4	2	3	4	4	2	4	5
0	6	4	1	3	3	3	3	2	3	4	3	3	3	5	4	5	4	2	2	1	1	2	4	4	2	1	1	1	2	2	2	5	2	4	4	2	5	2	2	5	4	2	4	4	4	5	3	4	4
0	34	3	1	3	4	3	1	1	2	4	5	1	4	4	5	5	5	1	1	1	2	1	4	2	1	1	1	1	2	2	4	4	1	3	3	2	5	5	2	5	3	5	4	2	2	5	3	4	4
0	32	2	1	2	2	2	2	3	3	4	4	2	3	3	2	4	4	6	5	5	6	6	4	2	2	3	2	1	2	2	4	2	2	4	4	2	4	2	2	4	4	4	3	1	5	4	2	3	3
0	33	4	0	3	4	4	5	3	2	4	4	1	4	5	4	5	4	3	6	2	3	4	5	2	3	2	1	1	3	1	4	4	2	4	4	2	5	4	2	3	2	4	4	4	2	1	4	2	2
0	2	4	1	3	2	3	4	4	4	4	4	4	4	5	4	2	3	2	2	1	1	2	4	3	4	1	3	1	4	2	4	1	3	1	5	2	5	1	3	5	1	2	3	5	1	4	3	5	5
1	2	4	1	2	3	3	2	2	1	4	4	4	4	4	4	3	3	4	3	2	3	4	4	2	1	3	2	2	3	2	2	3	2	4	3	4	4	1	2	4	3	3	4	2	2	4	4	4	4
0	0	5	1	3	3	4	3	3	3	5	4	2	4	5	4	5	5	1	2	1	3	2	4	4	2	1	2	2	3	2	3	3	4	4	3	2	4	3	2	4	2	2	2	3	1	4	2	3	4
0	13	4	1	4	4	4	3	3	4	5	4	2	3	4	4	5	4	2	2	2	2	2	4	4	2	1	2	2	3	2	3	3	2	4	4	4	5	2	3	2	3	2	2	2	3	4	2	3	4
1	35	4	1	3	3	2	3	3	2	5	4	5	4	4	4	5	4	2	1	1	1	2	4	2	2	1	2	2	3	2	3	4	2	2	3	3	4	3	2	2	2	3	2	2	4	4	3	3	4
0	22	3	0	4	3	4	2	2	3	5	5	4	4	4	4	4	4	2	2	1	2	2	4	2	3	2	2	2	2	2	3	3	2	2	3	2	4	3	3	4	3	3	3	3	4	3	4	4	3
0	9	4	1	3	3	5	3	3	2	4	4	3	4	5	4	5	4	2	1	1	2	1	5	4	2	1	1	1	4	2	2	4	4	4	4	1	4	1	2	1	4	4	3	1	3	4	2	3	3
0	9	4	0	3	4	4	4	4	4	4	4	2	4	4	3	4	3	1	2	2	3	1	4	3	4	1	1	1	2	3	3	3	1	4	3	4	4	1	3	4	4	3	3	3	1	4	4	4	4
0	4	5	1	4	5	4	2	3	4	5	5	3	4	3	3	4	4	2	2	2	3	2	1	3	1	1	1	1	4	3	1	5	4	3	2	4	4	1	2	5	2	3	2	1	1	5	3	4	5
0	40	4	1	4	4	3	4	4	4	4	4	2	4	4	4	5	4	4	1	1	4	1	4	3	1	1	1	1	1	4	4	5	1	3	3	1	4	5	3	1	1	4	2	3	4	5	3	4	4
0	15	4	1	4	3	3	3	3	3	3	4	2	4	3	3	4	3	3	2	2	2	2	5	3	1	1	1	1	3	1	3	5	2	4	4	4	5	3	3	4	3	3	4	2	3	3	2	3	4
0	11	5	0	3	4	5	3	2	2	4	4	4	4	4	3	5	4	6	6	6	6	6	4	3	4	1	1	1	3	4	3	3	3	5	1	4	4	3	2	4	1	1	2	2	2	1	3	2	3
1	35	4	1	5	5	4	3	2	4	4	3	3	4	4	4	5	5	3	3	2	5	2	4	2	3	2	2	2	2	2	1	3	3	4	3	4	2	4	3	3	3	4	3	3	2	4	3	5	4
1	1	5	1	3	3	3	1	1	1	2	3	1	4	4	4	4	4	3	1	2	3	3	4	4	2	2	2	2	3	3	3	3	4	2	3	4	4	1	1	2	1	2	1	2	2	2	3	1	3
0	20	4	0	4	5	5	5	5	5	3	2	2	3	3	4	4	4	6	4	4	7	6	5	5	2	2	1	1	2	2	4	4	2	5	1	5	5	1	4	4	4	1	4	2	1	4	4	4	4
1	5	4	1	3	4	4	2	2	2	4	3	2	4	3	3	4	3	4	2	3	3	3	3	3	2	2	2	1	4	1	4	4	2	3	2	4	4	1	1	4	2	3	1	1	2	3	3	3	3
0	24	5	1	3	3	3	4	3	4	4	4	3	5	5	5	5	5	2	2	1	1	1	3	2	2	2	3	1	3	1	3	4	3	5	3	1	4	3	2	2	2	4	4	1	1	5	2	2	3
0	36	4	1	2	3	3	5	4	4	4	4	2	4	5	4	5	5	4	2	3	4	4	3	4	2	1	1	2	2	2	3	3	2	2	3	2	3	3	2	3	2	4	4	4	3	4	3	3	3
0	30	5	1	5	5	5	2	2	2	5	5	5	5	1	2	2	1	7	7	7	7	7	4	4	5	4	1	1	2	1	4	5	1	5	4	5	5	1	1	1	4	2	4	2	1	1	4	2	4
0	29	3	0	2	1	2	1	1	2	5	5	3	4	4	5	5	5	1	1	1	1	4	4	2	2	1	1	1	2	1	2	5	4	4	3	4	4	4	2	2	2	4	4	4	4	3	3	2	4
1	19	4	1	2	3	1	2	2	3	4	5	4	5	5	5	5	4	2	3	1	3	2	3	4	2	1	1	1	3	4	2	3	2	4	2	4	4	2	3	4	5	1	4	2	1	4	3	4	3
0	7	4	1	2	3	2	3	3	2	5	5	4	4	5	5	5	5	3	2	2	1	1	4	2	2	2	2	2	2	2	2	4	4	3	4	2	4	2	2	4	2	3	2	4	2	4	1	2	4
1	32	4	1	3	3	3	3	3	2	4	4	3	4	4	3	3	4	3	2	2	2	2	4	2	2	1	3	1	3	2	3	4	2	2	4	3	5	2	2	3	2	3	2	2	2	4	3	3	4
1	35	4	1	2	3	2	1	2	2	5	4	4	4	5	4	4	3	2	2	1	1	1	4	3	3	2	1	1	3	1	5	3	3	2	2	4	2	2	3	3	2	4	3	2	2	4	3	2	4
1	6	4	1	1	1	1	1	2	2	4	4	3	3	3	4	4	4	2	2	2	2	2	3	3	2	2	2	2	3	2	3	4	2	2	2	2	3	2	3	2	3	3	2	2	2	3	3	3	3
0	6	4	0	3	3	3	2	1	1	5	4	4	4	4	4	4	4	2	1	1	2	2	2	2	3	3	3	3	2	2	2	2	2	4	2	2	2	2	2	2	3	3	2	2	3	3	3	3	3
0	36	4	1	4	3	3	3	2	3	4	5	1	5	4	3	3	4	2	1	1	1	2	5	1	1	1	1	1	4	1	5	5	1	1	5	3	5	5	4	1	1	4	2	4	4	3	2	4	3
0	10	4	1	3	3	3	3	3	3	3	4	3	3	5	5	5	5	2	2	1	2	2	5	2	2	2	1	1	2	4	3	4	2	4	4	3	4	1	4	1	2	3	2	2	4	3	3	4	4
0	27	3	0	3	2	2	2	3	3	3	3	1	2	4	4	5	5	4	4	4	4	4	4	4	2	4	2	2	2	2	2	2	2	4	3	3	4	2	2	2	4	4	2	4	2	3	3	3	3
0	22	5	1	4	3	3	3	3	2	3	2	1	2	5	4	5	4	4	4	3	3	1	4	3	3	1	1	1	4	1	5	4	1	2	4	5	3	1	2	1	1	5	1	1	1	4	1	2	3
0	2	4	0	2	3	2	3	3	3	5	4	2	5	5	3	3	3	7	7	6	5	6	4	3	3	2	3	1	3	2	1	4	3	4	4	3	5	2	3	2	4	2	3	2	2	3	4	2	4
0	1	2	0	1	1	1	1	2	4	5	5	4	4	5	5	5	5	1	1	1	1	1	3	3	3	3	3	3	3	3	1	3	3	3	1	1	4	3	3	2	2	1	3	2	2	2	2	3	3
0	5	4	0	2	3	3	3	3	3	5	5	4	5	5	4	5	4	5	6	5	5	1	5	3	1	4	1	1	2	2	3	4	2	3	4	4	5	2	5	4	3	4	3	4	1	4	3	3	3
0	12	5	0	4	3	3	2	2	3	4	5	4	5	5	5	5	5	2	2	2	2	2	4	2	4	4	1	1	3	2	4	4	2	4	2	2	4	2	2	3	4	2	2	2	3	2	4	2	2
0	11	1	0	4	5	4	4	3	2	1	4	1	3	5	4	5	3	3	4	3	3	4	5	3	3	2	2	1	4	1	3	3	4	4	4	3	4	3	2	1	2	3	4	3	1	4	3	3	3
0	1	5	1	2	2	2	3	3	3	4	4	3	4	5	4	4	5	2	1	1	2	1	4	3	2	1	1	1	4	2	3	4	2	2	3	2	4	1	1	4	2	4	2	2	2	4	2	4	4
0	20	4	1	3	3	4	4	3	3	3	4	2	3	4	3	1	1	4	5	5	6	6	2	3	2	1	2	1	2	4	2	4	2	4	3	3	5	1	2	4	4	1	2	2	2	3	2	3	3
1	12	5	1	4	4	4	3	3	3	4	4	4	3	5	4	4	4	3	1	1	2	1	2	2	2	1	2	1	3	1	4	4	4	3	2	3	4	1	4	3	3	2	2	2	4	4	4	5	4
0	31	4	1	3	5	4	3	3	4	5	3	3	4	4	3	4	4	1	1	1	2	1	5	2	2	1	1	1	1	3	5	5	1	3	5	2	4	4	4	1	1	5	1	2	2	4	1	5	4
0	17	4	0	2	4	3	3	4	4	3	3	3	3	5	2	5	5	3	3	4	6	2	4	2	2	2	2	1	2	2	2	5	2	4	3	3	5	1	2	4	4	3	3	2	1	3	5	4	4
1	4	3	0	3	3	3	3	1	2	5	5	4	4	4	4	4	5	2	1	1	1	2	3	3	1	1	3	1	4	1	4	3	2	3	4	2	5	1	2	3	3	3	1	2	2	4	4	2	4
0	0	5	1	3	3	4	3	3	3	5	3	2	5	5	5	5	5	5	1	1	1	7	4	4	2	2	1	1	2	1	2	4	5	5	2	5	4	1	4	4	4	1	3	4	5	2	1	1	1
0	20	3	0	4	3	4	3	3	3	5	4	3	4	5	5	4	4	3	3	3	6	6	5	4	3	3	1	1	1	1	1	4	3	5	5	5	5	3	5	5	5	3	4	4	3	4	3	2	2
0	3	4	0	4	4	5	3	2	2	5	4	2	3	4	3	2	2	4	2	3	3	3	5	4	4	4	1	1	2	4	3	3	3	4	2	5	5	3	3	1	1	1	2	2	5	5	5	2	2
0	10	5	1	4	4	4	4	4	4	4	4	3	4	4	3	3	3	5	5	4	5	4	4	3	2	2	2	2	2	2	2	3	2	4	3	4	4	3	3	4	3	2	3	4	2	4	3	4	4
1	32	4	1	2	2	2	2	2	2	4	4	4	4	4	4	4	4	2	2	1	1	1	4	2	2	2	2	2	3	2	3	4	2	2	4	2	4	2	2	2	2	3	2	3	2	4	4	4	4
1	25	2	1	4	4	3	2	3	2	4	3	3	3	3	2	4	4	3	2	1	2	2	3	2	3	1	3	1	3	2	3	3	2	3	4	2	4	4	3	3	2	2	3	3	3	3	4	3	3
0	29	3	1	3	2	3	1	1	2	5	5	4	4	5	2	5	3	4	2	2	2	2	3	2	1	1	1	1	2	2	4	3	2	5	3	4	3	3	3	4	3	3	3	4	2	2	3	3	2
1	7	4	1	2	2	3	2	3	3	4	5	5	5	5	5	5	5	2	1	1	1	1	4	2	1	1	2	1	4	2	3	4	1	4	4	4	4	1	2	4	1	2	3	2	2	3	2	4	3
1	2	5	1	3	3	3	4	4	3	5	5	4	4	4	4	5	5	4	2	3	3	2	2	3	1	1	1	2	4	2	3	3	2	2	4	2	2	4	4	3	3	3	2	4	2	4	4	4	2
0	30	3	0	3	4	3	4	4	4	4	4	3	3	4	4	5	4	4	3	2	2	5	2	2	2	1	3	1	3	1	4	3	4	2	4	2	3	2	2	2	2	3	3	2	3	3	2	2	4
0	37	4	0	1	1	1	1	2	2	5	5	2	5	5	5	5	4	1	1	1	1	2	5	4	5	1	1	1	3	1	5	4	2	1	3	1	5	5	3	1	3	4	4	1	1	4	3	2	4
0	33	3	0	5	5	5	5	4	4	5	4	4	4	5	5	3	3	3	2	1	3	3	4	4	3	1	1	1	4	1	4	5	2	3	4	2	5	3	1	1	2	3	2	2	2	4	3	4	4
0	20	4	0	4	4	4	3	3	4	4	4	4	4	5	5	5	5	4	3	1	2	3	4	4	2	2	1	1	1	1	3	5	5	5	3	3	5	1	1	4	3	3	3	3	1	4	5	5	5
0	7	5	0	3	3	3	4	3	4	3	3	3	3	4	4	3	3	5	5	5	5	5	4	4	2	2	2	2	2	2	2	4	2	3	4	3	3	4	3	3	4	2	3	3	1	4	4	4	4
0	17	4	0	4	4	4	4	4	4	3	3	2	4	4	4	2	2	4	5	2	2	2	4	4	3	2	2	2	2	2	2	4	3	3	4	3	3	2	3	2	3	2	2	3	2	4	4	3	4
1	41	2	1	3	4	3	3	3	2	5	3	1	3	3	2	2	2	3	3	3	3	1	2	2	3	2	2	2	3	2	5	3	2	3	3	2	2	1	2	2	2	1	2	2	3	3	3	3	3
0	4	3	0	4	4	4	3	3	3	3	3	2	3	3	3	3	3	3	4	3	3	3	3	3	3	2	2	2	2	2	2	3	2	4	3	3	3	2	2	2	2	3	3	3	3	3	3	3	3
0	33	4	0	3	3	3	3	2	3	5	5	5	5	4	4	3	4	1	5	1	5	3	3	2	1	1	1	1	2	2	3	3	2	4	3	4	4	4	4	4	4	3	3	3	5	4	4	3	2
0	21	3	1	4	4	5	3	2	3	2	4	1	1	5	4	4	3	4	2	2	2	2	4	3	2	1	2	1	2	1	4	3	1	4	4	2	4	1	1	2	4	4	3	3	3	3	2	4	4
1	26	5	1	5	5	5	2	2	4	5	4	4	4	4	2	3	2	3	1	3	4	1	4	3	2	1	2	1	2	2	3	3	2	3	3	3	4	4	4	3	4	2	3	4	4	4	3	4	4
0	20	3	1	3	2	3	2	1	1	4	4	2	4	5	5	5	5	1	1	1	1	1	3	2	1	1	1	2	3	2	3	5	2	2	4	3	5	5	2	2	2	3	2	2	3	3	2	3	4
0	4	4	1	2	1	2	3	3	3	5	5	5	5	5	4	4	5	1	1	1	2	1	4	2	2	2	1	1	3	1	4	5	1	4	3	2	5	3	2	4	4	1	2	4	5	3	1	3	3
0	7	4	1	3	4	2	2	3	2	3	4	3	4	3	4	3	3	2	2	1	4	4	3	2	1	1	1	1	3	1	5	4	3	2	2	4	4	2	2	5	2	3	2	3	1	3	2	2	3
0	13	3	1	4	4	4	1	1	1	3	3	3	4	3	3	3	3	2	3	3	3	3	4	4	3	1	3	2	2	2	2	3	3	4	1	4	5	1	2	3	2	1	2	2	2	3	2	2	3
0	3	5	0	4	4	4	2	3	3	4	4	2	4	4	4	4	4	2	2	1	1	1	4	4	3	1	1	1	2	2	2	4	3	4	3	3	4	2	2	3	3	2	3	4	4	4	4	3	4
0	20	3	1	3	3	3	2	2	2	5	5	3	4	5	5	5	5	2	1	2	2	2	5	2	2	1	1	1	1	2	3	5	3	2	4	2	4	2	3	3	4	3	3	4	4	5	3	3	3
0	35	3	0	5	5	5	2	3	4	2	2	1	2	4	4	2	1	4	4	3	4	5	4	2	1	1	1	1	1	3	4	4	2	4	4	3	5	2	3	3	2	4	2	2	2	5	2	4	4
0	15	4	1	4	5	4	3	4	4	4	4	4	4	5	4	4	4	3	2	1	2	2	4	3	3	2	1	1	2	3	2	4	3	3	3	3	3	3	2	4	2	3	3	2	2	3	4	3	3
0	23	3	1	2	3	2	4	4	3	5	4	5	5	5	5	5	5	2	2	2	3	2	4	3	3	3	1	1	3	1	5	4	2	2	4	2	4	1	1	1	2	4	3	2	2	4	3	2	4
0	31	4	0	3	2	2	2	2	1	3	4	2	3	4	4	5	5	5	3	1	1	2	5	4	5	1	1	1	3	2	2	2	2	4	4	4	4	4	3	4	4	2	3	4	2	3	4	3	4
0	2	4	0	2	4	3	1	2	1	4	4	2	3	5	5	5	5	1	1	1	1	1	4	2	1	1	1	2	3	1	3	4	2	4	3	3	5	3	2	3	3	3	4	3	1	5	4	5	5
0	21	4	0	4	4	4	2	2	3	5	5	5	5	5	4	5	5	6	3	2	2	2	5	4	2	1	1	1	3	3	3	5	1	2	4	4	5	4	2	1	1	3	2	2	1	3	4	3	4
1	12	4	1	3	2	2	3	3	2	5	5	2	5	5	4	4	3	4	4	1	2	6	4	4	1	4	1	1	4	1	5	4	1	2	4	3	4	1	3	4	4	2	3	1	1	4	2	2	3
0	7	4	0	2	2	2	2	3	2	4	5	1	4	5	3	3	2	5	6	6	5	4	3	4	4	2	4	1	2	1	1	1	1	5	3	4	4	1	1	5	5	1	4	3	4	1	2	1	1
1	6	3	1	4	3	3	1	1	2	1	2	1	2	5	5	4	5	1	1	1	1	1	1	3	3	4	1	1	5	1	4	1	3	4	1	5	2	1	1	4	1	1	1	5	5	5	3	1	3
0	14	3	0	1	1	2	4	4	5	1	1	1	1	2	3	4	5	2	2	1	1	2	3	3	2	1	1	1	3	1	3	4	4	4	2	4	5	1	1	1	5	1	3	4	4	3	3	2	2
1	16	3	1	5	4	4	2	2	2	4	4	4	3	4	4	3	3	3	1	2	3	2	5	2	1	2	1	1	3	1	4	3	1	5	4	4	5	2	2	2	4	3	3	3	4	3	3	2	4
1	12	2	1	4	3	3	2	1	4	1	3	3	3	4	2	5	5	3	6	3	4	4	4	3	2	3	2	2	3	2	2	4	2	2	4	2	4	2	2	2	2	2	3	2	4	3	3	4	3
0	20	5	0	4	5	4	3	3	3	3	4	3	3	5	5	4	4	2	1	2	2	1	4	3	2	1	1	1	3	1	3	4	4	2	3	2	4	3	1	2	3	3	3	3	5	3	5	5	5
1	4	4	1	2	2	3	3	2	3	3	5	3	3	5	5	4	5	6	1	4	6	5	4	2	1	2	1	1	4	2	3	5	1	1	4	1	5	1	1	3	3	4	3	1	2	4	3	4	4
1	43	3	1	3	4	4	4	3	2	4	5	2	2	5	4	5	4	3	3	2	3	2	5	1	1	5	1	3	1	4	4	1	1	2	5	3	5	1	1	5	1	5	1	1	1	1	3	4	4
1	34	5	1	4	4	4	3	4	2	4	4	3	3	5	5	4	3	2	2	3	2	1	4	4	1	1	1	1	1	1	4	3	4	2	4	3	4	5	2	4	3	4	3	3	4	5	2	3	4
0	15	5	1	3	3	3	3	2	3	4	4	2	3	5	3	4	3	4	4	4	5	5	4	3	3	4	1	1	3	1	4	4	1	4	3	4	3	1	3	1	4	1	4	4	3	2	2	2	2
0	30	4	1	4	3	3	3	3	3	4	4	2	4	4	5	4	4	2	2	1	2	1	5	2	2	1	1	1	4	1	5	4	1	2	3	2	2	4	1	2	1	5	2	1	1	4	3	3	3
0	3	2	1	2	3	3	1	1	1	3	4	2	2	4	5	5	5	2	3	2	2	2	4	3	2	1	1	1	3	1	4	5	3	2	3	2	5	4	2	3	1	4	3	1	1	3	2	1	3
0	7	5	1	4	5	5	2	2	3	2	2	1	1	2	4	1	1	7	7	7	7	7	5	3	2	5	2	1	4	1	1	2	3	4	2	3	4	5	4	4	5	2	5	4	2	3	1	1	4
0	4	4	0	4	4	4	2	1	3	4	4	2	4	4	4	4	4	2	1	1	1	6	4	3	1	1	1	1	3	2	3	5	4	2	3	2	4	1	1	3	1	2	1	3	5	3	3	2	3
1	35	2	1	3	2	3	1	1	2	2	5	1	3	5	4	4	4	2	1	1	1	1	3	2	3	1	1	2	3	1	3	3	2	3	2	3	4	2	2	2	1	4	3	2	4	3	3	4	2
0	11	4	1	3	2	2	3	3	3	4	4	4	4	5	5	5	2	2	3	2	2	2	3	3	2	2	2	2	2	3	2	3	2	2	2	2	4	4	3	4	3	2	3	2	2	4	3	3	4
0	11	5	0	4	4	4	2	2	4	5	4	3	3	3	3	4	4	3	5	3	5	3	4	4	2	2	3	1	2	1	4	3	2	2	4	3	2	3	2	3	2	3	3	2	1	3	4	3	4
0	40	4	1	4	3	3	4	4	4	3	5	4	3	4	3	3	3	3	3	2	3	3	3	3	2	1	1	1	1	1	3	4	3	4	2	3	5	3	4	4	4	3	3	2	5	4	2	2	3
0	11	4	1	3	3	3	4	3	3	3	4	4	4	4	4	5	5	4	6	4	6	5	5	3	1	1	1	1	1	1	2	5	1	5	3	5	4	3	3	3	3	3	5	3	4	3	1	4	2
0	2	5	1	1	2	2	3	3	2	4	4	2	4	5	4	5	4	1	1	1	1	2	4	3	2	1	1	1	4	1	3	5	2	2	4	2	4	1	1	5	1	3	2	2	2	2	2	3	4
0	5	3	1	1	3	2	2	4	2	5	3	3	3	4	4	4	4	2	1	1	1	2	5	3	1	3	4	1	2	1	1	3	2	4	3	4	5	3	3	2	3	3	2	3	4	3	2	2	3
0	29	4	0	4	4	4	4	3	4	4	4	4	4	4	5	5	5	3	1	1	3	1	4	3	3	2	1	1	3	1	3	4	2	4	4	3	4	3	2	3	2	3	2	3	3	5	4	5	4
1	11	2	1	3	3	2	2	2	2	1	3	1	3	4	4	5	3	2	1	2	1	1	5	3	3	1	2	1	3	1	5	4	2	2	2	4	5	1	1	3	1	2	1	2	1	5	5	3	4
1	24	4	1	3	3	2	3	3	3	4	4	4	4	5	4	4	4	2	2	1	2	2	4	3	2	1	2	1	2	1	4	4	2	2	3	3	4	1	2	1	2	4	2	2	3	3	3	3	3
1	16	2	1	5	5	5	3	3	3	3	3	2	2	4	4	2	1	4	5	5	5	2	4	2	1	1	3	2	3	2	3	2	1	1	4	2	5	4	2	2	2	4	2	2	2	5	5	5	5
0	43	1	0	4	4	4	2	2	1	2	2	2	2	4	4	4	5	1	2	2	1	1	4	3	3	2	2	1	3	2	2	2	2	2	4	2	4	4	3	2	4	4	3	2	3	4	3	2	2
0	37	4	0	2	2	2	2	3	2	1	4	1	4	5	3	3	1	1	2	1	1	1	3	1	1	1	1	1	3	3	4	4	2	3	1	1	1	2	2	1	2	4	1	3	1	3	4	3	3
0	15	4	0	3	3	3	3	2	3	5	5	5	5	5	2	4	2	2	1	1	1	1	4	4	3	1	1	1	2	1	3	5	1	4	3	4	4	4	3	2	2	2	3	3	4	2	4	3	3
0	4	4	1	2	2	1	1	1	1	5	4	4	5	5	4	4	4	1	1	2	2	1	4	2	2	1	1	1	3	1	3	4	2	4	3	4	4	2	2	4	3	2	3	4	2	3	2	3	4
0	4	4	1	3	2	2	3	3	3	5	5	1	4	5	5	5	4	2	1	1	1	2	4	2	2	1	1	1	4	1	4	4	3	2	3	2	3	1	2	2	2	4	2	2	1	4	2	2	3
0	13	4	1	3	3	3	3	3	2	2	3	2	3	4	5	3	3	3	2	1	3	4	4	3	3	1	1	1	3	1	3	4	3	3	4	3	4	3	3	2	4	2	3	3	3	4	3	3	4
1	13	4	1	4	4	3	2	1	2	4	4	3	3	4	4	4	4	3	1	2	2	2	4	4	1	1	4	1	3	1	3	3	2	2	3	2	4	1	1	2	1	3	1	2	3	3	2	3	4
1	30	5	1	4	4	3	5	4	4	5	5	4	3	5	4	4	4	2	2	2	5	2	4	2	2	1	2	1	3	3	4	3	2	2	4	3	3	1	2	2	3	2	2	1	1	3	3	3	3
0	4	4	0	3	3	3	3	3	3	5	5	2	4	5	3	5	3	2	1	1	2	2	4	4	3	2	1	1	2	2	4	4	1	3	4	2	5	2	2	2	2	3	4	2	1	4	3	2	3
0	2	4	0	2	2	2	4	4	4	5	5	4	5	5	4	5	4	3	3	1	3	3	4	4	2	2	1	1	2	2	2	4	2	3	3	3	5	2	2	4	2	3	3	4	2	4	4	3	3
0	36	4	1	3	3	2	3	3	2	4	5	1	4	5	5	4	3	1	1	1	1	1	3	2	2	1	2	1	3	1	3	3	5	2	3	3	5	3	2	5	1	2	2	2	5	4	3	2	4
0	30	4	1	4	4	4	3	4	3	4	4	2	3	3	4	4	4	3	2	2	2	2	5	4	2	2	1	1	3	2	2	5	2	3	3	3	3	3	3	2	2	3	2	3	1	4	2	2	3
1	26	3	0	3	5	4	3	4	2	2	3	1	1	3	4	4	3	5	5	6	5	5	3	3	1	3	1	1	3	2	3	5	1	3	3	4	3	2	3	3	1	2	3	3	2	4	1	3	2
1	8	3	1	4	4	4	3	2	3	4	1	1	2	5	4	5	5	2	2	2	2	2	4	4	1	1	2	1	2	2	4	4	2	4	3	2	4	2	2	2	3	2	2	2	1	3	2	3	3
0	27	4	1	4	4	4	4	3	4	3	2	2	2	5	3	3	2	2	4	4	4	4	4	4	2	2	1	3	2	4	2	2	2	2	4	4	5	2	3	2	3	2	2	1	1	4	3	4	4
0	5	5	0	4	4	4	3	3	3	3	4	2	4	3	3	4	4	4	3	2	2	3	3	3	2	2	2	1	3	2	4	4	2	4	2	3	5	1	1	2	2	1	1	3	1	3	3	3	3
0	8	4	0	4	4	4	4	3	3	5	5	4	5	4	3	5	3	5	4	4	3	4	4	3	3	4	1	1	4	1	1	1	4	5	3	5	5	4	5	4	5	1	4	4	5	3	4	2	1
1	17	4	0	3	4	3	2	3	3	4	4	3	4	5	4	5	5	2	2	2	2	1	2	4	4	4	1	1	4	1	1	5	1	3	3	2	5	1	4	5	4	1	4	1	4	3	4	4	4
0	8	3	0	1	1	3	2	1	3	4	5	3	3	4	4	4	4	2	1	1	3	1	4	1	4	1	1	1	1	1	4	5	1	1	4	4	5	1	1	1	1	5	4	1	4	1	1	1	1
0	13	3	1	2	3	3	4	3	3	4	4	3	3	4	4	3	4	5	2	3	4	2	4	4	4	1	1	1	1	1	4	2	2	4	2	2	4	2	2	4	4	4	2	2	4	3	2	2	2
1	37	2	1	1	3	3	3	1	1	1	4	4	4	3	3	5	4	1	1	1	1	1	4	4	1	1	1	1	4	1	4	5	4	1	4	1	1	1	1	2	1	4	1	1	1	4	4	4	3
0	4	2	1	3	3	4	5	4	4	3	4	4	4	5	4	5	5	5	5	1	6	1	4	2	2	1	1	1	3	1	4	4	2	2	3	2	2	4	2	2	2	4	2	2	4	4	2	2	4
1	35	5	1	2	4	4	4	4	4	4	4	2	4	5	5	5	5	1	1	1	1	2	4	2	1	1	1	1	3	4	3	4	2	2	3	2	4	5	2	1	1	3	3	2	1	3	3	2	3
1	33	4	1	3	4	4	3	2	1	4	4	3	4	4	4	3	4	5	2	2	3	3	4	3	1	1	3	1	3	3	1	3	2	4	2	2	4	1	2	4	3	1	3	2	2	4	4	4	4
1	28	2	1	2	3	1	2	2	2	3	4	2	3	3	3	4	4	2	1	1	2	1	3	2	2	2	1	1	3	2	3	5	1	1	3	2	4	3	2	3	3	3	3	2	2	3	2	4	4
0	14	5	1	5	5	5	3	3	3	4	4	3	4	5	4	5	5	6	2	1	4	2	2	2	3	1	2	1	2	2	4	4	3	4	2	4	5	1	1	2	1	1	1	4	1	5	2	4	4
1	16	3	1	3	3	3	1	1	2	5	4	1	4	4	4	4	3	2	3	2	2	2	2	4	1	1	1	1	2	1	4	4	1	2	2	3	4	5	2	3	1	4	4	4	1	4	3	4	3
0	7	4	0	2	3	3	4	3	2	5	4	5	5	5	5	5	5	3	3	3	2	1	4	2	3	2	2	2	2	2	3	2	2	2	4	2	5	2	2	3	2	3	3	3	2	3	2	4	4
1	15	4	1	2	2	3	4	4	2	4	4	4	4	4	4	4	3	3	2	1	3	2	4	3	2	1	2	1	3	1	4	2	1	2	3	2	4	4	2	3	2	4	4	2	2	2	2	3	3
1	35	5	1	4	3	3	3	3	3	4	5	3	5	5	4	5	3	3	3	4	3	1	4	2	1	1	1	1	4	2	4	3	2	2	3	3	2	2	2	1	2	4	2	1	2	4	4	4	4
0	26	3	1	3	3	2	1	1	1	1	3	1	5	5	3	4	3	1	1	1	1	1	4	3	4	1	3	1	1	4	1	1	2	2	2	4	5	1	5	1	5	1	5	5	1	1	1	3	3
1	23	5	1	2	3	3	2	3	2	5	4	3	3	4	4	4	4	1	1	1	1	1	2	2	2	2	2	1	4	2	2	4	2	4	3	2	2	2	2	2	2	2	2	2	2	3	3	3	3
0	27	2	1	4	4	4	2	3	3	4	4	1	4	4	3	5	3	1	1	1	1	2	3	2	4	1	1	1	3	1	4	5	1	2	4	2	4	2	2	4	1	3	2	1	2	4	1	3	3
0	20	5	1	2	4	3	2	3	3	4	4	1	4	5	5	5	5	1	1	1	2	2	4	2	1	1	1	1	1	1	4	5	2	2	3	5	5	1	2	4	2	3	3	3	2	4	3	4	3
1	2	4	0	2	3	2	2	2	2	5	5	4	4	5	4	4	3	1	1	1	1	1	5	1	2	1	1	1	5	1	4	3	2	2	3	2	4	2	2	4	2	3	2	3	1	3	5	2	4
0	14	4	1	3	3	3	3	4	4	4	3	3	3	4	4	3	3	5	2	1	3	1	2	2	2	1	1	1	2	1	2	4	3	4	3	3	4	2	2	3	2	3	3	4	5	3	1	4	4
1	20	2	1	3	4	3	2	2	2	4	5	1	4	5	3	5	5	1	1	1	1	1	5	1	1	1	1	1	5	5	3	3	1	1	5	1	5	5	1	1	1	3	1	1	1	5	3	1	3
0	13	4	1	2	3	2	4	3	4	5	4	2	4	5	5	5	4	2	2	2	2	2	3	4	2	1	1	1	2	2	2	4	3	2	3	2	5	2	4	3	3	2	3	4	4	3	3	2	3
0	3	1	0	3	4	4	3	3	3	5	5	2	3	4	4	3	5	1	1	1	1	1	4	1	1	1	1	1	3	2	3	5	1	3	4	2	5	4	2	2	3	3	3	2	2	1	1	1	4
1	0	3	1	3	3	2	1	2	1	3	2	1	3	5	4	3	4	1	1	1	3	3	1	2	3	4	3	3	3	2	2	2	2	1	1	1	2	2	2	3	3	2	2	1	1	1	1	2	2
0	2	4	1	4	3	3	3	3	3	4	3	4	4	4	3	4	3	4	2	2	4	4	4	2	3	2	1	1	2	1	4	3	4	4	3	4	4	1	2	2	3	1	4	5	2	4	2	4	3
0	17	5	1	4	4	4	3	3	3	3	3	1	1	3	4	1	1	7	6	7	6	7	4	3	1	1	3	1	3	1	1	3	2	4	3	4	5	3	3	3	3	1	1	5	5	3	3	3	3
0	2	5	1	2	3	2	1	3	3	5	4	2	2	3	3	3	3	4	3	3	3	4	4	2	2	3	1	1	4	3	3	3	2	3	3	2	4	1	2	2	2	2	1	2	3	4	3	3	2
0	25	4	0	4	4	4	3	3	3	5	3	2	4	4	4	1	1	2	2	1	1	1	4	3	2	1	2	1	3	2	3	4	2	1	3	1	3	1	2	3	3	2	2	2	2	4	2	3	3
0	29	4	1	2	2	3	3	4	3	4	4	3	4	5	5	4	3	2	2	1	2	1	2	2	2	1	2	1	3	2	3	4	2	2	3	3	4	2	2	2	2	2	2	2	2	4	3	3	3
0	11	3	1	2	2	3	4	4	3	3	1	2	3	5	3	3	4	2	2	2	4	4	4	4	2	1	1	1	3	1	4	5	1	5	4	4	4	1	3	1	1	1	1	1	5	4	4	3	1
1	17	4	1	3	4	3	1	1	1	2	2	2	3	5	4	4	4	2	2	1	2	2	2	2	2	1	1	2	2	2	3	3	1	2	3	4	5	1	1	2	2	3	2	4	2	3	2	3	2
0	9	4	1	4	4	3	4	2	2	4	4	3	4	5	5	3	4	3	7	1	4	6	4	3	3	2	1	1	3	1	2	4	3	3	3	4	4	1	2	4	3	1	3	2	4	4	3	3	4
0	33	4	0	3	4	3	4	4	3	5	4	3	3	4	4	5	4	4	2	2	2	2	5	3	3	2	2	1	2	1	3	5	2	4	4	4	5	1	2	2	2	1	1	2	3	4	3	4	3
0	34	4	0	3	3	3	3	3	3	5	5	5	5	5	4	4	3	2	3	2	3	2	3	3	3	1	1	1	2	2	2	2	2	4	3	4	4	3	4	3	4	3	3	3	2	3	3	3	2
0	18	4	1	4	4	4	3	2	3	2	4	2	4	4	4	2	2	3	1	1	1	1	2	4	1	1	1	1	1	3	3	3	2	4	4	3	4	1	2	3	2	3	2	3	1	4	3	2	4
1	6	4	1	3	3	4	4	4	4	4	2	4	4	4	4	4	5	4	2	1	3	3	4	3	2	1	2	1	3	2	2	3	3	3	2	3	4	1	2	2	1	2	2	4	2	4	2	3	4
1	24	5	1	3	4	3	2	2	1	4	4	4	4	3	3	2	3	2	1	1	3	1	2	2	1	2	1	1	3	3	3	3	2	1	3	1	4	3	2	5	1	3	2	3	2	4	2	3	3
0	2	4	0	3	3	3	3	3	3	4	5	3	4	5	3	5	4	2	1	1	1	2	4	3	2	1	1	1	3	1	4	3	2	2	4	3	5	4	2	2	2	3	2	2	4	3	4	4	4
0	28	2	1	4	3	4	4	2	1	5	4	4	4	5	5	5	5	3	2	2	2	2	2	2	1	2	1	1	3	1	2	4	2	2	2	4	4	2	2	2	3	4	4	2	2	4	3	4	3
1	11	4	1	3	3	2	4	4	2	4	4	2	3	5	5	4	4	4	2	1	2	2	4	2	1	1	1	1	2	1	4	4	2	3	3	2	4	1	2	4	2	3	2	3	3	3	3	2	2
0	16	4	1	3	2	2	4	4	4	3	4	2	1	3	5	2	2	2	2	1	3	3	5	2	2	3	2	2	2	2	2	2	4	3	4	3	4	2	4	3	3	3	1	2	1	4	4	4	4
1	9	4	1	3	4	3	2	3	2	4	4	3	4	4	4	5	5	2	2	1	2	2	3	3	1	2	2	1	2	3	1	4	2	3	3	4	4	3	3	2	2	2	2	2	3	4	3	5	5
0	14	4	0	3	4	4	3	3	3	4	4	2	4	3	2	3	3	4	2	2	4	2	4	5	2	2	1	1	2	2	2	2	2	4	3	3	3	5	3	4	4	2	4	3	2	3	4	3	4
0	25	3	1	3	2	2	1	1	3	5	5	4	5	5	4	5	5	1	1	1	1	1	4	2	1	1	1	1	2	1	4	4	1	1	3	2	5	3	4	2	4	4	4	2	2	4	2	3	4
0	32	4	0	5	5	5	3	3	4	4	4	3	2	2	4	2	2	5	2	2	5	2	4	3	1	1	1	1	3	1	4	5	1	1	3	1	5	2	2	1	2	4	2	1	3	5	3	4	5
0	5	4	0	3	3	4	3	2	2	5	4	2	4	5	4	5	4	3	2	2	2	3	4	3	1	2	1	1	1	1	4	4	3	4	2	3	5	1	1	3	2	3	2	2	3	4	3	4	4
1	35	3	1	3	3	3	3	2	3	4	4	4	4	4	4	4	4	3	2	2	2	2	2	3	2	1	2	1	3	3	3	3	2	1	2	2	3	1	2	3	2	1	3	2	1	4	3	3	3
1	1	2	0	2	2	2	3	1	1	5	5	5	5	5	4	5	5	1	1	1	2	1	4	4	2	2	2	1	4	1	3	1	1	2	2	3	5	1	1	2	2	3	3	2	4	4	3	4	3
1	16	3	1	3	3	4	3	2	2	3	3	3	3	4	4	4	3	2	2	2	2	2	3	3	2	1	1	1	3	3	3	1	1	2	2	2	3	2	3	3	3	3	2	3	3	4	4	3	3
0	5	4	0	4	4	4	2	4	4	5	5	5	5	5	5	4	4	2	2	2	2	2	5	5	3	1	1	1	2	1	3	1	4	4	3	4	4	4	5	2	2	1	5	4	5	3	3	3	3
1	9	3	1	3	3	2	1	1	1	1	4	1	3	5	4	5	3	1	1	1	1	1	5	4	1	1	1	1	4	4	1	2	1	1	4	1	5	1	1	5	3	2	2	1	4	3	3	3	3
1	0	3	1	3	3	2	1	1	3	1	2	2	3	3	2	3	3	2	2	2	2	2	3	3	2	2	2	2	3	2	2	2	2	2	2	2	2	2	2	4	2	2	2	1	3	3	3	2	2
1	35	3	0	3	3	4	3	3	3	2	4	2	3	4	4	4	4	4	3	2	3	2	2	2	3	1	2	2	3	2	2	3	1	1	3	3	4	2	2	2	3	1	2	3	3	4	3	3	2
0	20	3	1	2	3	3	3	1	3	3	4	1	2	3	3	4	3	4	4	2	3	6	4	1	1	3	1	3	1	1	3	3	5	3	3	3	5	1	3	3	3	2	3	3	1	3	3	3	3
0	6	5	0	2	4	4	1	1	2	5	5	1	2	5	4	1	2	2	1	1	1	2	2	2	1	1	1	1	2	1	4	3	4	2	2	2	3	1	1	4	2	3	2	2	4	3	4	2	2
1	18	2	1	3	3	3	3	2	2	3	5	3	3	5	4	5	4	2	2	2	2	1	4	3	3	3	4	1	1	1	1	1	1	3	3	3	3	3	3	3	3	3	5	3	3	5	1	1	5
0	9	4	1	3	3	3	2	3	3	4	4	3	3	3	3	4	3	3	3	3	3	3	4	4	2	2	2	2	2	2	2	2	2	2	3	2	3	2	2	3	3	2	2	2	3	4	3	3	4
0	9	4	1	2	3	3	4	3	3	4	4	1	5	5	5	4	4	4	2	2	3	3	4	4	2	2	2	1	2	1	2	4	1	4	3	4	4	1	3	3	4	1	3	3	1	4	2	3	3
0	34	2	0	4	4	4	3	2	2	3	3	3	3	3	4	5	4	2	4	2	3	3	3	3	2	3	2	1	3	1	2	3	1	4	4	4	5	4	3	5	2	1	3	2	3	4	3	3	3
0	9	5	1	4	3	4	3	3	3	3	4	2	2	4	4	4	4	2	5	1	2	2	4	2	3	2	1	1	3	2	3	4	2	2	2	2	4	1	1	1	2	1	4	4	2	3	4	3	3
0	6	4	1	3	3	3	4	4	4	4	4	3	4	5	5	4	3	2	1	1	1	1	4	3	2	1	1	1	3	2	4	2	2	3	4	2	4	2	2	3	3	2	3	2	1	3	2	4	4
0	3	5	1	4	4	4	3	3	3	4	4	3	4	5	5	5	5	2	2	1	2	1	4	2	3	1	1	1	2	1	2	4	2	4	4	4	5	1	3	2	3	1	2	5	5	3	2	3	3
0	10	4	1	4	3	3	3	3	2	4	4	3	4	5	5	5	5	2	2	2	2	1	5	2	1	1	1	1	3	1	4	4	1	2	4	2	3	1	1	2	2	4	1	2	2	5	3	3	3
1	13	5	1	4	4	4	1	1	1	4	4	3	4	4	3	4	4	3	1	2	3	2	4	4	2	1	1	2	3	3	2	4	1	1	3	2	5	1	1	1	3	2	1	1	1	4	5	4	4
0	21	4	1	5	5	4	2	2	3	4	4	2	2	3	2	5	4	5	6	4	6	5	2	3	1	1	1	3	2	2	1	4	3	2	3	3	3	2	3	2	2	2	3	2	1	3	1	4	3
0	27	4	1	3	3	3	2	1	1	4	4	1	3	5	4	5	4	2	1	2	2	2	3	3	1	1	1	1	1	2	3	5	1	4	2	4	5	1	1	1	2	1	4	5	1	3	3	4	3
1	47	1	1	3	3	3	1	1	1	5	5	2	4	2	4	2	4	3	3	1	3	3	4	2	1	1	2	1	3	1	2	3	1	3	3	4	4	1	2	4	4	2	3	3	1	4	3	4	2
1	10	2	0	4	4	3	1	1	2	5	5	5	5	5	5	5	4	2	1	1	1	1	3	1	1	1	5	1	1	1	1	3	3	3	3	3	5	2	2	2	2	3	2	2	2	4	4	4	4
0	10	4	1	4	4	4	3	3	3	4	4	3	4	4	4	4	4	1	1	1	1	1	4	2	2	1	2	1	2	2	1	3	2	4	4	4	4	1	4	4	3	1	2	3	4	4	2	3	3
0	3	4	0	1	1	1	1	1	1	5	5	5	5	5	5	5	4	6	6	5	7	7	3	4	4	4	1	1	3	1	1	1	1	4	3	4	5	1	1	5	5	1	4	5	3	5	5	1	1
0	12	4	0	4	5	4	5	3	3	5	4	4	5	5	3	3	3	5	1	2	2	2	3	4	1	1	1	1	2	1	1	4	2	5	2	4	4	2	2	4	3	1	4	3	4	2	4	3	4
1	10	2	1	4	5	4	1	1	1	1	2	1	2	5	4	3	4	2	3	2	3	4	5	2	2	1	1	1	3	1	5	3	5	2	1	2	5	1	1	4	4	1	1	1	1	2	2	4	4
0	26	4	1	2	2	2	2	1	1	3	4	1	2	3	3	2	2	4	3	2	2	2	3	2	1	1	1	1	4	1	3	4	1	2	3	3	4	3	3	2	2	3	1	3	2	4	2	2	2
1	10	4	1	3	5	5	3	3	2	3	3	2	3	4	2	2	2	4	3	1	3	3	4	2	1	1	1	1	2	2	1	4	2	4	2	4	5	5	4	2	2	2	4	3	4	3	2	3	3
1	46	3	1	3	2	3	3	3	3	4	4	4	4	5	5	5	5	2	1	1	1	1	3	2	1	1	1	1	3	2	3	4	2	2	3	2	4	2	2	2	2	3	2	2	1	4	4	4	3
1	25	3	1	2	3	2	3	2	2	4	3	2	3	3	2	2	2	2	1	1	1	1	4	3	1	1	1	1	3	3	1	4	1	2	2	2	4	2	2	2	2	2	4	2	3	3	3	2	4
1	30	3	1	3	3	3	3	2	2	5	5	5	5	4	5	5	5	2	1	1	1	1	1	1	1	1	1	1	4	1	2	4	2	2	3	4	3	2	1	1	1	5	2	1	1	4	3	2	3
1	20	3	0	4	5	5	4	4	3	2	3	1	2	5	5	2	2	7	5	7	6	6	4	2	3	1	1	1	3	1	3	4	2	2	3	2	4	1	1	1	1	3	2	3	3	5	3	5	5
1	28	3	1	4	4	4	3	2	2	4	4	2	3	3	2	4	4	4	5	4	5	3	3	3	3	1	2	1	1	1	1	1	4	4	2	4	4	4	3	3	4	3	3	4	3	3	4	4	4
0	13	4	0	3	3	2	3	2	2	3	4	2	5	5	4	2	2	3	2	2	2	2	4	4	2	1	3	1	3	1	3	1	1	3	3	1	4	2	2	4	2	2	2	2	3	3	4	2	2
0	19	4	1	3	4	3	3	3	3	4	4	4	4	4	4	4	3	5	3	3	5	1	5	3	2	1	1	1	3	1	1	5	2	5	5	2	5	2	3	1	4	1	4	3	2	5	3	5	5
1	2	3	1	3	3	2	3	4	2	4	3	4	4	5	5	4	3	1	1	1	1	1	2	2	1	3	1	1	3	1	3	4	2	4	3	2	5	2	2	1	2	2	2	3	4	4	2	4	4
0	24	4	0	3	4	3	2	2	3	5	4	3	5	3	5	3	5	2	2	2	2	3	4	2	2	1	1	1	3	2	3	4	2	2	4	2	5	5	1	1	1	1	5	1	4	2	3	2	2
1	38	2	1	3	3	3	4	3	3	1	4	1	4	4	4	3	4	4	3	3	1	1	5	3	2	2	2	1	3	1	3	3	1	1	4	2	4	2	1	1	1	4	3	2	1	3	3	3	3
0	24	1	0	3	4	2	3	3	5	5	5	1	3	3	1	1	1	6	7	1	1	1	3	5	4	5	1	1	1	3	1	3	4	5	1	5	1	3	4	1	1	1	1	1	4	3	4	4	1
1	42	4	1	2	1	2	1	1	1	1	1	5	5	4	2	1	1	1	1	1	5	1	4	4	1	1	1	1	2	3	2	2	1	2	2	3	5	5	3	1	2	2	4	4	4	3	1	2	3
0	7	5	1	3	4	3	3	3	3	4	3	2	4	4	3	4	4	2	3	1	2	2	3	4	2	1	1	1	1	1	4	4	1	4	3	3	4	4	1	5	1	2	2	1	2	4	3	3	3
1	11	3	1	2	4	3	1	1	2	4	5	3	4	3	4	5	3	2	1	1	1	1	4	1	2	1	1	1	4	1	1	5	1	2	4	2	5	1	1	1	1	5	3	1	1	5	5	5	5
0	20	4	1	1	1	1	1	1	2	5	5	4	5	5	4	4	4	1	1	1	1	1	4	2	1	1	1	1	1	1	4	4	1	2	3	2	4	2	2	2	2	4	2	2	4	3	3	3	4
0	35	2	1	3	3	3	2	2	2	1	4	1	1	4	2	5	2	5	7	4	4	3	4	2	2	2	1	1	2	4	3	3	1	4	3	2	5	3	1	2	1	1	1	4	1	3	3	4	5
0	34	4	1	3	3	3	5	4	4	2	3	3	4	5	5	5	5	2	2	2	2	1	3	1	3	1	1	1	1	1	4	5	1	3	4	1	5	3	1	1	1	3	3	3	3	4	3	3	4
1	23	4	1	4	5	5	5	4	4	3	3	3	3	3	4	5	4	6	2	4	3	2	4	3	1	1	2	2	3	2	2	2	2	2	3	2	4	1	2	2	2	2	2	2	2	4	4	4	4
1	2	4	1	5	4	4	5	4	4	1	4	3	4	4	4	5	5	4	4	4	5	3	4	4	3	4	2	1	2	1	4	3	2	4	5	3	4	1	2	2	2	1	1	1	2	5	5	4	4
0	12	2	1	5	4	4	5	5	5	3	2	2	2	1	2	1	1	7	6	7	7	5	3	3	4	4	1	1	4	1	1	1	1	3	4	3	4	3	1	1	3	4	3	4	2	3	3	3	3
0	1	4	0	3	3	3	2	1	3	5	5	5	5	5	5	5	5	2	2	2	2	1	4	3	3	1	1	1	4	1	1	1	3	3	1	4	5	3	1	2	1	4	2	5	1	4	5	2	3
0	25	3	1	5	5	5	4	4	4	4	4	2	3	3	3	1	1	2	2	1	2	2	5	2	1	1	1	1	1	1	3	3	2	3	3	4	5	3	3	3	3	3	3	3	3	3	3	3	4
1	25	2	1	3	3	3	2	1	1	5	5	5	5	5	3	5	3	2	2	1	1	1	3	2	1	1	1	3	2	3	1	3	2	2	2	2	5	2	2	2	2	1	2	2	4	4	3	2	4
0	11	4	1	4	4	3	2	1	4	5	5	4	4	1	4	2	4	2	2	2	2	2	4	4	2	2	2	1	2	1	1	4	2	2	2	2	4	3	3	2	4	2	2	2	4	4	3	3	4
1	28	5	1	4	4	5	3	2	2	5	5	2	3	3	3	2	3	2	1	1	2	1	2	3	1	1	1	1	3	2	1	4	1	4	1	2	5	1	2	3	2	1	1	4	5	3	3	3	5
0	18	3	1	3	3	3	1	1	1	4	4	3	4	5	4	5	5	3	1	2	2	2	4	3	2	1	1	1	1	2	2	3	3	2	2	2	4	2	2	3	2	3	2	4	3	4	2	2	3
0	20	3	1	3	4	3	3	3	3	5	4	3	4	5	5	3	4	1	1	1	1	1	4	3	3	1	1	1	1	3	2	5	4	2	4	2	3	1	1	1	1	2	1	2	1	4	3	3	3
0	7	5	1	2	4	3	1	1	3	5	5	4	4	5	4	5	5	1	1	1	2	2	4	2	3	1	1	1	3	1	1	5	2	2	4	2	5	3	1	4	4	2	2	2	1	4	4	4	4
1	8	5	1	4	4	3	2	1	1	5	4	2	3	5	4	5	5	2	2	1	3	2	3	2	1	1	1	1	3	4	2	3	1	4	3	4	5	1	3	2	2	1	1	1	1	4	3	2	3
1	35	3	1	4	3	3	4	3	3	1	2	1	1	3	2	3	2	3	3	3	4	3	3	1	1	1	1	1	2	2	3	3	1	4	3	4	4	3	3	1	2	2	4	3	2	4	4	3	3
0	12	4	0	1	3	3	1	1	1	5	4	4	4	5	4	5	4	1	1	1	1	2	4	1	2	1	1	3	2	1	1	4	3	4	4	2	4	3	2	2	1	2	2	2	3	2	4	2	2
1	12	3	1	2	2	2	2	2	2	4	4	2	3	5	4	3	2	3	1	3	3	6	3	2	1	2	1	1	2	1	3	4	2	3	1	3	5	1	2	4	2	1	2	2	5	4	1	5	4
0	22	5	1	2	5	3	4	4	2	1	3	1	1	5	5	5	5	1	1	1	1	2	4	1	1	1	1	1	4	2	4	5	1	1	5	1	1	2	1	1	1	2	1	1	1	5	5	3	5
1	28	4	1	5	5	5	5	5	5	4	4	2	2	3	2	2	2	4	4	4	4	4	3	3	3	1	3	1	3	1	3	3	1	1	4	1	2	3	1	1	1	3	1	1	1	4	5	5	5
0	12	4	1	4	3	2	4	3	3	4	5	2	4	4	4	4	4	4	4	2	2	2	4	4	4	2	1	1	1	1	1	4	4	4	2	4	4	2	2	5	1	1	1	4	2	4	3	3	4
1	8	4	1	3	2	3	1	3	2	5	5	3	3	3	4	4	4	1	1	1	2	1	3	2	1	1	1	1	4	1	4	2	1	2	4	4	4	2	1	4	4	1	1	2	2	3	2	3	3
1	18	3	0	4	4	4	3	3	2	5	4	2	4	2	2	2	2	2	1	2	2	2	4	3	2	1	1	1	1	4	1	4	2	2	4	2	5	1	3	3	4	1	1	2	2	3	4	3	4
0	37	2	1	2	2	2	1	1	1	5	5	3	5	3	3	5	4	1	1	1	1	2	4	3	1	1	1	1	2	1	3	3	3	4	4	3	4	3	3	4	3	1	3	1	3	3	2	2	3
1	15	5	1	3	4	4	4	4	3	3	3	2	2	5	5	5	4	4	2	2	2	1	3	2	1	1	1	1	3	1	2	5	1	2	2	4	5	1	1	1	1	3	1	2	3	4	4	4	4
0	24	4	1	3	4	3	1	1	1	5	4	2	4	5	5	5	5	2	1	1	2	1	4	2	1	1	1	1	2	1	2	5	3	2	3	2	4	2	2	3	2	2	3	3	2	2	3	2	3
0	30	4	1	5	5	5	3	2	2	4	4	3	2	5	4	2	3	7	6	6	6	6	4	3	2	2	1	1	1	1	1	3	1	5	1	5	5	4	4	2	3	3	3	3	3	3	3	3	3
1	25	4	1	4	4	3	5	3	4	1	4	4	4	4	3	4	4	6	6	6	6	6	4	2	2	2	2	2	2	2	3	2	2	3	4	2	4	1	3	1	2	1	2	2	2	4	2	4	4
0	12	4	0	3	4	3	2	2	3	4	3	3	4	4	3	3	3	2	2	1	3	2	3	4	2	1	1	1	3	1	3	1	1	4	3	3	4	2	2	2	2	3	2	2	3	2	3	1	1
0	19	2	1	3	2	4	2	2	2	5	4	3	4	2	4	4	3	2	5	3	2	2	3	2	3	1	1	1	1	1	1	3	5	3	3	3	2	1	3	3	3	3	3	3	2	3	3	3	3
1	0	2	1	1	3	3	2	2	2	2	2	2	2	2	3	2	2	1	1	2	1	1	2	2	2	2	2	2	2	2	2	2	2	2	2	2	2	2	2	2	2	2	2	2	2	2	2	2	2
0	5	4	0	1	1	1	1	2	3	5	5	4	5	5	5	5	5	2	2	1	1	2	5	5	5	2	1	1	3	1	4	3	1	2	3	1	4	1	1	1	1	1	1	3	2	4	3	4	3
1	34	5	1	4	4	4	3	4	4	4	2	2	2	5	4	5	5	6	5	5	5	2	4	2	1	1	1	1	2	5	2	2	1	1	2	1	4	2	2	1	2	2	2	2	3	4	4	2	3
0	22	3	1	3	3	2	1	1	2	5	5	3	3	5	5	3	4	2	1	1	1	1	4	3	1	4	1	1	1	1	4	5	1	3	5	2	5	1	2	4	1	2	2	1	1	3	2	4	4
1	9	4	1	3	3	4	3	3	2	4	4	2	2	4	4	4	3	2	4	1	3	4	4	2	2	1	1	1	1	1	3	3	2	4	1	2	4	4	3	1	2	3	4	2	3	3	2	4	3
0	9	4	0	1	4	4	3	3	2	2	3	3	3	5	4	5	5	5	1	2	1	1	3	1	1	1	1	1	3	1	1	4	1	3	5	1	5	1	1	4	4	3	1	1	4	4	5	5	4
0	7	4	1	4	4	4	4	4	3	5	5	4	5	5	5	4	3	2	2	2	3	2	5	4	2	1	1	1	3	1	3	2	1	4	3	4	5	1	1	5	3	1	1	1	1	4	2	4	4
1	26	4	1	4	5	4	2	1	3	5	5	4	4	2	4	2	4	3	2	2	3	3	4	3	1	1	1	1	2	1	1	1	1	4	3	3	5	3	3	2	3	5	4	4	1	4	4	5	4
0	6	5	1	4	4	4	2	2	2	4	4	2	4	4	4	3	4	5	3	1	1	3	4	3	2	1	1	1	4	1	2	4	2	4	1	1	5	1	1	3	2	1	2	1	1	3	3	3	3
1	1	2	1	3	1	1	3	3	1	5	5	5	5	3	2	5	1	5	5	5	4	1	4	1	1	1	1	1	2	1	1	3	3	3	1	3	5	1	3	3	3	3	3	3	3	3	3	4	3
0	3	2	0	4	4	3	3	3	3	2	3	1	1	2	1	1	1	5	4	3	3	3	4	4	3	2	2	1	1	1	1	3	1	3	3	2	4	2	2	3	1	3	2	3	3	2	1	3	2
1	37	2	1	5	4	4	1	1	1	3	4	1	3	4	1	5	2	1	7	1	7	7	3	1	5	1	1	1	3	1	5	1	1	1	3	1	5	1	1	1	1	3	5	1	1	1	1	1	4
0	26	3	0	1	3	3	1	1	1	5	5	1	1	4	5	5	5	1	1	1	1	1	4	2	1	2	1	1	2	1	2	5	2	2	4	4	5	1	1	2	2	2	1	2	2	3	1	3	3
0	8	2	1	3	2	4	2	2	2	5	5	3	3	3	3	3	3	2	5	4	2	2	3	2	3	1	1	1	1	1	1	3	2	5	5	4	4	1	3	3	3	2	3	3	2	3	3	3	3
1	30	2	1	3	2	2	2	1	1	5	5	3	3	4	5	4	5	3	1	1	1	2	3	2	1	1	1	1	3	3	1	3	3	2	2	2	5	1	2	1	2	2	2	2	1	3	4	3	3
0	12	4	0	4	5	4	5	4	4	3	3	4	4	4	1	3	3	4	2	2	1	3	4	4	4	1	1	1	1	1	3	1	1	4	3	4	4	2	1	4	3	1	3	4	1	4	4	4	4
0	0	5	1	2	3	2	2	2	2	4	1	1	2	2	1	1	1	1	1	1	1	1	4	4	4	3	1	1	3	1	3	3	1	2	2	2	4	2	2	4	1	1	2	1	1	1	3	1	1
1	43	3	1	3	2	2	3	2	2	1	3	1	3	5	4	3	4	4	4	4	4	4	3	2	4	1	1	1	2	1	3	3	1	1	3	1	2	1	1	1	1	4	3	1	2	5	4	4	5
1	26	3	1	3	4	3	3	2	1	5	5	5	5	5	5	5	5	2	2	1	2	2	4	2	1	1	1	1	1	1	4	4	1	2	4	2	4	1	1	2	1	4	1	1	1	3	1	2	3
0	11	4	1	4	4	4	3	3	2	5	5	4	4	5	5	5	5	2	2	1	2	2	4	2	2	1	1	1	2	1	2	3	2	4	4	4	4	2	2	4	2	1	3	2	1	4	3	4	4
1	43	1	1	3	3	3	1	1	1	1	5	1	3	5	4	5	5	4	3	3	3	2	4	1	1	1	1	1	3	1	3	3	1	1	3	1	5	1	1	5	1	3	2	1	1	3	4	4	2
0	22	4	0	3	3	3	2	2	3	5	4	3	5	5	5	5	5	2	4	2	2	3	2	2	1	2	1	1	5	1	3	3	2	1	3	1	1	1	1	1	1	1	1	1	4	3	4	3	3
0	28	3	0	4	4	4	3	3	2	5	4	2	4	5	5	5	5	1	1	1	1	1	4	4	4	4	1	1	1	1	2	2	2	2	4	3	5	2	2	2	2	2	4	2	2	4	2	2	2
0	26	2	0	3	4	4	1	3	2	4	3	1	2	5	4	4	3	3	2	1	3	2	4	3	2	1	1	1	1	1	1	4	1	4	3	2	5	1	1	1	1	3	2	4	2	3	4	3	4
1	20	4	1	4	4	4	1	1	1	4	5	3	5	4	4	5	5	2	2	2	2	1	3	3	2	1	1	1	1	1	2	3	1	4	1	3	2	1	1	1	1	1	4	4	4	4	4	4	3
0	45	4	1	3	3	3	2	1	3	1	4	2	3	5	5	5	5	2	2	1	2	1	4	3	1	1	1	1	2	1	2	4	1	3	4	3	4	4	3	3	2	1	2	2	1	4	2	2	3
1	27	5	1	5	5	2	3	2	2	4	4	4	3	3	4	1	1	5	4	2	2	2	4	2	1	2	1	1	4	1	2	4	1	3	2	4	1	3	1	1	1	1	1	1	1	4	4	4	4
0	2	4	1	2	2	1	1	1	1	5	5	4	5	5	4	4	3	1	1	1	1	1	3	1	1	1	1	1	2	1	3	2	2	4	4	4	5	1	2	1	1	1	1	4	4	3	2	2	3
0	37	3	1	3	2	3	2	3	3	4	4	3	3	5	5	4	4	2	1	1	1	1	4	2	1	1	1	1	3	1	1	1	3	3	3	3	3	1	1	3	1	3	1	3	3	5	3	3	3
1	30	2	1	2	3	3	1	1	2	1	3	1	3	5	3	3	2	2	1	1	1	3	4	2	1	1	1	1	3	1	3	4	1	1	3	1	3	1	1	5	1	1	1	1	1	4	3	2	3
1	25	3	1	3	3	3	4	3	3	5	5	4	4	2	4	2	3	4	2	2	2	3	5	4	1	1	1	1	4	1	2	3	1	2	3	3	4	1	1	1	2	1	1	1	1	5	3	4	4
0	1	3	1	2	2	3	3	3	4	4	4	3	3	5	5	5	5	3	3	3	1	1	2	2	2	1	1	1	2	1	2	3	2	3	3	3	5	2	3	1	1	1	1	3	4	3	3	3	4
0	12	3	0	3	3	3	1	2	2	4	4	2	4	4	4	4	3	2	2	2	2	2	3	2	2	1	1	1	2	2	1	2	2	2	2	2	3	2	2	2	2	2	2	3	2	4	3	4	4
0	28	3	1	2	3	3	3	3	3	4	4	4	4	5	4	5	4	4	4	2	4	2	4	4	2	1	1	1	1	1	1	4	2	2	4	3	5	1	2	1	1	1	2	3	4	3	3	3	3
0	26	3	0	2	4	3	3	3	2	3	3	1	4	3	3	4	3	2	5	1	2	1	4	3	2	1	1	1	2	1	1	3	1	3	3	3	4	1	1	1	3	1	1	4	3	4	4	4	4
1	30	3	1	3	3	4	3	2	2	2	2	2	4	2	1	5	1	2	3	4	4	3	1	1	1	1	1	1	1	2	3	3	1	1	3	1	5	1	3	1	1	3	1	4	1	5	3	5	5
0	38	3	1	1	3	2	2	1	2	1	1	1	1	3	2	5	5	1	1	1	2	1	1	5	4	3	1	1	1	1	1	1	2	5	1	3	5	1	5	1	3	1	3	4	1	3	1	1	3
0	6	5	0	4	4	4	2	2	3	5	4	4	4	4	4	4	3	2	2	2	3	2	4	2	2	1	1	1	1	1	2	4	2	2	1	3	5	1	1	4	2	1	1	2	1	3	4	3	2
0	4	4	1	4	4	3	4	5	4	5	4	2	4	4	5	4	4	4	2	2	1	2	4	4	1	1	1	1	2	1	1	1	1	3	3	2	5	4	2	3	2	1	4	4	4	5	1	2	3
1	40	2	1	4	4	3	4	4	3	3	3	4	4	5	4	2	1	1	1	1	1	1	3	2	1	1	1	1	2	2	3	1	1	1	2	2	3	2	2	2	2	2	2	2	2	4	4	4	4
0	5	4	1	4	4	4	2	2	2	5	5	4	4	5	4	3	3	2	1	1	5	1	4	2	4	1	1	1	1	1	2	2	3	2	2	2	5	4	2	2	2	1	2	2	4	4	3	4	3
0	1	4	1	4	4	3	4	4	3	3	4	4	4	5	4	4	4	6	4	4	5	4	4	3	3	3	1	1	1	1	1	2	3	3	3	2	5	2	3	2	2	2	2	2	3	4	3	4	4
0	19	3	0	3	1	3	1	1	1	5	5	3	5	2	3	5	5	2	1	1	1	1	4	1	1	1	1	1	4	2	1	1	5	3	3	1	5	1	3	1	1	1	4	1	1	4	4	3	3
0	10	4	0	3	3	4	4	4	4	4	4	3	4	5	5	5	5	3	1	2	3	2	4	3	2	3	1	1	2	2	3	1	2	2	1	2	3	1	3	2	2	1	1	1	2	4	5	4	3
1	28	2	1	2	2	2	2	2	2	2	4	2	3	5	4	5	4	2	2	2	2	2	3	3	2	1	2	1	1	2	2	2	2	2	2	2	4	3	3	2	2	1	1	1	1	4	3	3	2
0	6	4	0	4	4	4	2	1	2	3	3	3	4	5	4	4	4	2	1	1	3	3	4	2	1	1	1	1	1	1	1	2	3	2	5	3	4	1	2	2	2	3	3	2	2	4	3	3	3
1	23	3	1	2	2	3	1	1	1	5	5	4	4	5	5	4	4	2	1	1	1	1	4	4	2	1	2	1	1	1	1	1	1	1	2	2	4	1	1	4	3	1	2	5	2	3	3	3	4
0	17	4	0	4	4	3	2	1	3	5	5	2	5	5	4	4	5	1	1	1	1	1	5	1	1	1	1	1	1	1	3	5	1	2	3	1	5	2	1	1	2	1	1	1	3	5	5	2	1
1	22	2	1	3	3	2	1	2	4	3	4	2	4	3	2	2	3	4	4	4	4	4	4	4	2	1	1	1	2	1	1	1	1	2	2	2	4	1	1	3	2	3	2	2	1	1	2	2	3
0	34	4	0	4	4	4	3	3	2	5	4	4	4	4	3	4	4	1	1	1	1	1	4	2	1	1	1	1	1	1	3	3	1	2	3	1	5	4	2	1	2	2	3	2	1	3	4	3	3
0	7	4	1	2	3	3	3	3	3	2	4	4	3	5	4	5	5	2	1	1	2	2	3	3	2	1	1	1	3	1	2	2	1	1	3	2	4	2	2	1	2	2	1	1	1	4	2	3	3
1	37	1	1	1	1	1	1	1	1	2	3	1	3	3	2	3	2	1	1	1	1	1	4	4	1	1	1	1	1	1	1	3	1	4	3	4	4	1	1	1	1	1	1	4	1	1	3	4	1
1	23	2	1	3	1	1	1	3	1	3	4	2	4	5	5	5	4	5	1	1	5	1	5	4	1	1	1	1	1	1	1	1	1	1	5	1	5	1	1	5	1	5	1	1	1	1	1	1	3
0	3	1	1	3	4	2	4	4	4	4	4	3	3	5	4	5	5	3	1	1	5	3	4	2	1	1	1	1	3	1	1	3	1	3	4	3	5	1	2	1	1	1	1	3	1	4	2	4	3
0	18	4	0	2	2	3	3	3	3	5	4	2	3	5	4	4	3	1	1	1	1	1	1	1	1	1	1	1	1	1	1	1	1	1	4	1	5	1	1	4	4	3	1	4	3	3	3	4	3
1	6	4	1	2	4	2	3	3	3	4	4	3	4	5	5	4	5	3	1	1	1	1	4	2	1	1	1	1	3	1	1	3	1	2	4	3	4	1	1	1	2	1	1	1	2	4	3	4	4
1	2	3	1	3	2	3	1	1	1	3	5	4	5	5	5	5	5	1	3	1	1	3	3	3	2	1	1	1	1	1	1	3	1	2	1	1	4	1	1	3	2	1	4	1	2	4	1	1	3
1	9	5	1	4	5	4	2	2	3	2	2	1	1	1	3	2	4	7	1	6	6	6	2	4	1	4	2	1	1	1	1	1	1	4	2	3	5	1	1	2	3	1	1	1	2	4	4	4	5
0	12	5	1	4	4	4	2	1	2	3	3	3	5	4	2	3	2	4	3	2	2	2	5	3	2	2	1	1	1	1	1	1	1	2	4	2	4	2	2	3	2	1	1	4	4	4	3	3	4
1	40	4	1	3	4	3	2	3	2	4	5	4	4	5	4	5	4	2	1	1	1	1	3	1	1	1	1	1	1	1	1	2	1	2	2	3	4	1	1	2	1	4	1	1	1	3	3	2	2
0	37	4	1	4	4	3	4	3	2	1	3	1	3	3	3	2	1	2	3	1	1	1	3	2	2	1	2	1	1	1	1	1	1	3	3	3	5	3	1	3	1	1	1	3	1	4	2	1	4
1	13	4	1	4	4	4	4	2	3	5	4	3	3	5	4	5	3	4	1	3	4	3	4	2	1	1	1	1	1	1	1	3	1	1	4	2	5	1	1	1	1	3	1	2	1	3	1	2	3
1	7	2	1	3	1	1	2	1	1	3	5	3	1	5	4	5	3	3	1	1	1	1	3	4	3	1	1	1	1	1	1	1	2	2	1	1	5	3	3	3	1	1	3	3	1	4	4	3	3
0	29	3	1	3	3	3	2	1	2	3	4	1	3	3	3	3	3	6	5	5	4	3	4	4	3	1	1	1	1	1	1	1	2	2	2	2	2	4	2	1	1	2	2	2	1	2	2	2	2
1	36	2	1	4	4	4	3	3	4	3	3	2	3	2	3	3	3	4	4	4	4	4	4	2	2	1	1	1	2	1	1	1	1	2	3	2	4	1	2	1	1	2	4	1	1	4	3	4	4
0	21	3	0	3	5	4	4	4	4	3	2	1	3	5	4	3	3	5	6	2	5	4	4	2	1	1	1	1	2	1	1	1	1	2	2	2	5	1	1	3	1	2	2	2	1	2	4	4	4
0	26	4	1	3	3	3	4	3	3	4	4	3	5	5	4	4	3	1	1	1	1	1	1	1	1	1	1	1	1	1	4	1	1	1	1	1	5	1	1	5	1	1	1	1	1	4	4	4	4
0	25	4	0	4	4	4	3	3	4	5	5	1	2	5	2	2	2	4	2	2	4	4	4	4	1	1	1	1	1	1	1	3	1	1	1	3	1	1	1	1	2	1	1	1	1	2	3	2	3
0	31	3	1	2	1	2	1	1	2	5	5	3	4	5	3	3	4	1	1	1	2	1	4	3	1	1	1	1	1	1	2	1	1	2	3	1	5	1	1	1	1	3	1	1	1	2	1	2	2
1	12	2	1	3	3	3	1	2	1	3	3	3	3	5	5	5	5	1	1	1	1	1	3	1	1	1	1	1	1	2	1	3	1	1	3	1	4	1	1	2	1	1	2	1	1	3	2	2	2
1	10	3	1	3	1	1	2	1	1	1	4	3	3	5	3	3	3	3	1	1	1	1	5	2	1	1	1	1	1	1	1	1	1	3	3	1	5	1	3	4	1	1	1	2	4	4	4	3	4
0	8	4	0	3	3	3	3	3	3	4	4	2	4	5	4	5	5	3	3	3	3	2	3	1	1	3	1	1	1	1	1	1	1	4	3	3	4	1	1	1	1	1	1	1	4	3	3	3	3
0	4	2	1	3	3	2	2	1	1	5	4	1	4	3	4	5	5	2	1	1	1	2	4	1	1	1	1	1	1	1	1	1	1	1	1	1	5	1	1	1	1	3	2	1	1	2	1	3	3
1	17	3	1	3	4	2	2	2	2	3	4	1	4	4	3	4	3	2	1	1	2	1	3	1	1	1	1	1	1	1	1	1	1	1	3	1	3	1	1	1	1	3	1	1	1	3	3	3	4
[truncated: 3 more columns]
